# Supplementary material for: The relationship between anaemia and the use of treated bed nets among pregnant and non-pregnant women in Ghana
Source: PLoS One. 2024 May 2;19(5):e0300431. doi: 10.1371/journal.pone.0300431 (PMC11065244; doi:10.1371/journal.pone.0300431)
Supplement: S1 File — (XLSX) [file pone.0300431.s001.xlsx]

## Sheet: Sheet1
		Currently Pregnant	Type of place of residence	Type of mosquito bed net(s) slept under last night	Covered by health insurance	Have mosquito bed net for sleeping (from household questionnaire)	Hemoglobin level (g/dl - 1 decimal)	Anemia level	Hemoglobin level adjusted for altitude (g/dl - 1 decimal)
1		Yes	Rural	No net	Yes	No	102	anemic	102
2		Yes	Rural	No net	Yes	No	103	anemic	103
3		Yes	Rural	No net	No	No	108	anemic	108
4		Yes	Rural	No net	No	No	103	anemic	103
5		Yes	Urban	No net	Yes	No	103	anemic	103
6		Yes	Urban	No net	No	No	100	anemic	100
7		Yes	Urban	No net	Yes	No	109	anemic	109
8		Yes	Urban	No net	Yes	No	100	anemic	100
9		Yes	Urban	No net	Yes	No	109	anemic	109
10		Yes	Urban	No net	Yes	No	108	anemic	108
11		Yes	Urban	No net	Yes	No	106	anemic	106
12		Yes	Urban	No net	Yes	No	95	anemic	95
13		Yes	Urban	No net	Yes	No	99	anemic	99
14		Yes	Urban	No net	Yes	No	97	anemic	97
15		Yes	Rural	No net	No	No	93	anemic	93
16		Yes	Rural	No net	No	No	90	anemic	90
17		Yes	Rural	No net	No	No	82	anemic	82
18		Yes	Rural	No net	No	No	98	anemic	98
19		Yes	Rural	No net	No	No	95	anemic	95
20		Yes	Rural	No net		No	87	anemic	87
21		Yes	Urban	No net	Yes	No	65	anemic	65
22		Yes	Urban	No net	Yes	Yes	105	anemic	105
23		Yes	Urban	Only treated nets	Yes	Yes	109	anemic	109
24		Yes	Urban	Only treated nets	Yes	Yes	108	anemic	108
25		Yes	Urban	No net	Yes	Yes	107	anemic	107
26		Yes	Rural	Only treated nets	Yes	Yes	106	anemic	106
27		Yes	Rural	No net	Yes	Yes	102	anemic	102
28		Yes	Rural	Only treated nets		Yes	104	anemic	104
29		Yes	Rural	No net	Yes	Yes	106	anemic	106
30		Yes	Rural	Only treated nets	Yes	Yes	108	anemic	108
31		Yes	Rural	No net	Yes	Yes	102	anemic	102
32		Yes	Rural	No net	Yes	Yes	105	anemic	105
33		Yes	Rural	Only treated nets	Yes	Yes	106	anemic	106
34		Yes	Rural	Only treated nets	Yes	Yes	108	anemic	108
35		Yes	Rural	No net		Yes	105	anemic	105
36		Yes	Rural	Only treated nets	Yes	Yes	106	anemic	106
37		Yes	Rural	Only treated nets	Yes	Yes	103	anemic	103
38		Yes	Rural	Only treated nets	Yes	Yes	100	anemic	100
39		Yes	Rural	Only treated nets	Yes	Yes	105	anemic	105
40		Yes	Rural	Only treated nets	Yes	Yes	105	anemic	105
41		Yes	Rural	Only treated nets	No	Yes	105	anemic	105
42		Yes	Rural	No net	No	Yes	106	anemic	106
43		Yes	Urban	Only treated nets	No	Yes	105	anemic	105
44		Yes	Urban	No net	No	Yes	105	anemic	105
45		Yes	Urban	Only treated nets	Yes	Yes	109	anemic	109
46		Yes	Urban	Only treated nets	Yes	Yes	105	anemic	105
47		Yes	Urban	Only treated nets	Yes	Yes	103	anemic	103
48		Yes	Urban	No net	Yes	Yes	102	anemic	102
49		Yes	Urban	No net	Yes	Yes	101	anemic	101
50		Yes	Urban	Only treated nets	Yes	Yes	102	anemic	102
51		Yes	Urban	No net	Yes	Yes	105	anemic	105
52		Yes	Urban	No net	Yes	Yes	105	anemic	105
53		Yes	Rural	Only treated nets	Yes	Yes	101	anemic	101
54		Yes	Rural	Only treated nets	Yes	Yes	100	anemic	100
55		Yes	Rural	Only treated nets	Yes	Yes	103	anemic	103
56		Yes	Rural	Only treated nets	Yes	Yes	109	anemic	109
57		Yes	Rural	No net	Yes	Yes	102	anemic	102
58		Yes	Rural	Only treated nets	Yes	Yes	102	anemic	102
59		Yes	Rural	Only treated nets	Yes	Yes	103	anemic	103
60		Yes	Rural	Only treated nets	Yes	Yes	106	anemic	106
61		Yes	Rural	Only treated nets	Yes	Yes	102	anemic	102
62		Yes	Rural	Only treated nets	Yes	Yes	106	anemic	106
63		Yes	Rural	No net	Yes	Yes	103	anemic	103
64		Yes	Rural	No net	Yes	Yes	103	anemic	103
65		Yes	Rural	No net	Yes	Yes	100	anemic	100
66		Yes	Rural	Only treated nets	Yes	Yes	106	anemic	106
67		Yes	Urban	No net	Yes	Yes	101	anemic	101
68		Yes	Urban	No net	Yes	Yes	105	anemic	105
69		Yes	Urban	Only treated nets	Yes	Yes	104	anemic	104
70		Yes	Urban	No net	Yes	Yes	104	anemic	104
71		Yes	Urban	No net	Yes	Yes	101	anemic	101
72		Yes	Urban	Only treated nets	Yes	Yes	106	anemic	106
73		Yes	Urban	Only treated nets	Yes	Yes	101	anemic	101
74		Yes	Urban	Only treated nets	No	Yes	105	anemic	105
75		Yes	Urban	Only untreated nets	Yes	Yes	106	anemic	106
76		Yes	Rural	Only treated nets		Yes	84	anemic	84
77		Yes	Rural	Only treated nets	No	Yes	99	anemic	99
78		Yes	Rural	Only treated nets	Yes	Yes	78	anemic	78
79		Yes	Rural	Only treated nets	Yes	Yes	96	anemic	96
80		Yes	Rural	No net	Yes	Yes	93	anemic	93
81		Yes	Rural	Only treated nets	Yes	Yes	97	anemic	97
82		Yes	Rural	Only treated nets	No	Yes	97	anemic	97
83		Yes	Rural	Only treated nets	No	Yes	90	anemic	90
84		Yes	Rural	Only treated nets	Yes	Yes	92	anemic	92
85		Yes	Rural	Only treated nets	Yes	Yes	77	anemic	77
86		Yes	Rural	Only treated nets	No	Yes	90	anemic	90
87		Yes	Rural	Only treated nets	No	Yes	99	anemic	99
88		Yes	Rural	Only treated nets	Yes	Yes	89	anemic	89
89		Yes	Rural	Only treated nets	Yes	Yes	90	anemic	90
90		Yes	Rural	No net	Yes	Yes	78	anemic	78
91		Yes	Rural	Only treated nets	No	Yes	97	anemic	97
92		Yes	Rural	Only treated nets	No	Yes	99	anemic	99
93		Yes	Rural	Only treated nets	Yes	Yes	89	anemic	89
94		Yes	Urban	No net	Yes	Yes	92	anemic	92
95		Yes	Urban	Only treated nets	Yes	Yes	99	anemic	99
96		Yes	Urban	No net	Yes	Yes	94	anemic	94
97		Yes	Urban	No net	Yes	Yes	94	anemic	94
98		Yes	Urban	Only treated nets	Yes	Yes	90	anemic	90
99		Yes	Urban	Only treated nets	Yes	Yes	85	anemic	85
100		Yes	Urban	Only treated nets	Yes	Yes	91	anemic	91
101		Yes	Urban	No net	Yes	Yes	84	anemic	84
102		Yes	Rural	No net	No	Yes	82	anemic	82
103		Yes	Rural	Only treated nets		Yes	81	anemic	81
104		Yes	Rural	No net	No	Yes	99	anemic	99
105		Yes	Rural	Only treated nets	Yes	Yes	97	anemic	97
106		Yes	Rural	Only treated nets	No	Yes	84	anemic	84
107		Yes	Rural	Only treated nets	No	Yes	91	anemic	91
108		Yes	Rural	Only treated nets		Yes	82	anemic	82
109		Yes	Rural	No net	No	Yes	94	anemic	94
110		Yes	Rural	Only treated nets	No	Yes	96	anemic	96
111		Yes	Rural	Only treated nets	Yes	Yes	81	anemic	81
112		Yes	Rural	Only treated nets	Yes	Yes	99	anemic	99
113		Yes	Rural	Only treated nets	Yes	Yes	88	anemic	88
114		Yes	Rural	Only treated nets	Yes	Yes	92	anemic	92
115		Yes	Rural	No net	Yes	Yes	90	anemic	90
116		Yes	Rural	No net	Yes	Yes	71	anemic	71
117		Yes	Rural	No net	Yes	Yes	85	anemic	85
118		Yes	Rural	Only treated nets	No	Yes	92	anemic	92
119		Yes	Rural	Only treated nets	No	Yes	70	anemic	70
120		Yes	Rural	Only treated nets	Yes	Yes	88	anemic	88
121		Yes	Rural	Only treated nets	Yes	Yes	95	anemic	95
122		Yes	Rural	Only treated nets	Yes	Yes	88	anemic	88
123		Yes	Rural	Only treated nets	Yes	Yes	72	anemic	72
124		Yes	Rural	Only treated nets	Yes	Yes	86	anemic	86
125		Yes	Rural	Only treated nets	No	Yes	95	anemic	95
126		Yes	Rural	No net	Yes	Yes	81	anemic	81
127		Yes	Rural	Only treated nets		Yes	93	anemic	93
128		Yes	Rural	Only treated nets		Yes	96	anemic	96
129		Yes	Rural	Only treated nets		Yes	98	anemic	98
130		Yes	Rural	Only treated nets		Yes	97	anemic	97
131		Yes	Rural	Only treated nets		Yes	90	anemic	90
132		Yes	Urban	No net	Yes	Yes	95	anemic	95
133		Yes	Urban	Only treated nets	Yes	Yes	98	anemic	98
134		Yes	Urban	Only treated nets	Yes	Yes	89	anemic	89
135		Yes	Urban	No net	Yes	Yes	62	anemic	62
136		Yes	Urban	No net	Yes	Yes	60	anemic	60
137		Yes	Urban	No net	Yes	Yes	66	anemic	66
138		No or unsure	Urban	No net	No	No	104	anemic	104
139		No or unsure	Urban	No net	No	No	107	anemic	107
140		No or unsure	Urban	No net	No	No	101	anemic	101
141		No or unsure	Urban	No net	No	No	108	anemic	108
142		No or unsure	Urban	No net	No	No	105	anemic	105
143		No or unsure	Urban	No net	Yes	No	101	anemic	101
144		No or unsure	Urban	No net		No	106	anemic	106
145		No or unsure	Urban	No net		No	103	anemic	103
146		No or unsure	Urban	No net	Yes	No	102	anemic	102
147		No or unsure	Urban	No net	Yes	No	106	anemic	106
148		No or unsure	Urban	No net		No	103	anemic	103
149		No or unsure	Urban	No net	Yes	No	104	anemic	104
150		No or unsure	Urban	No net	No	No	106	anemic	106
151		No or unsure	Urban	No net	No	No	107	anemic	107
152		No or unsure	Urban	No net	No	No	107	anemic	107
153		No or unsure	Urban	No net	Yes	No	109	anemic	109
154		No or unsure	Rural	No net	Yes	No	106	anemic	106
155		No or unsure	Rural	No net	Yes	No	103	anemic	103
156		No or unsure	Rural	No net	Yes	No	105	anemic	105
157		No or unsure	Rural	No net		No	107	anemic	107
158		No or unsure	Rural	No net	No	No	103	anemic	103
159		No or unsure	Rural	No net	Yes	No	102	anemic	102
160		No or unsure	Rural	No net	Yes	No	107	anemic	107
161		No or unsure	Rural	No net	Yes	No	101	anemic	101
162		No or unsure	Rural	No net	Yes	No	107	anemic	107
163		No or unsure	Rural	No net	Yes	No	102	anemic	102
164		No or unsure	Rural	No net	Yes	No	100	anemic	100
165		No or unsure	Rural	No net	No	No	100	anemic	100
166		No or unsure	Rural	No net	No	No	108	anemic	108
167		No or unsure	Rural	No net	No	No	103	anemic	103
168		No or unsure	Rural	No net		No	105	anemic	105
169		No or unsure	Urban	No net	Yes	No	105	anemic	105
170		No or unsure	Urban	No net	Yes	No	106	anemic	106
171		No or unsure	Urban	No net	Yes	No	103	anemic	103
172		No or unsure	Urban	No net		No	109	anemic	109
173		No or unsure	Urban	No net		No	109	anemic	109
174		No or unsure	Urban	No net		No	108	anemic	108
175		No or unsure	Urban	No net	Yes	No	109	anemic	109
176		No or unsure	Urban	No net	No	No	107	anemic	107
177		No or unsure	Urban	No net	Yes	No	108	anemic	108
178		No or unsure	Urban	No net		No	106	anemic	106
179		No or unsure	Urban	No net	No	No	103	anemic	103
180		No or unsure	Urban	No net		No	102	anemic	102
181		No or unsure	Urban	No net		No	106	anemic	106
182		No or unsure	Urban	No net	Yes	No	104	anemic	104
183		No or unsure	Urban	No net	Yes	No	108	anemic	108
184		No or unsure	Urban	No net	Yes	No	106	anemic	106
185		No or unsure	Urban	No net	Yes	No	106	anemic	106
186		No or unsure	Urban	No net	Yes	No	101	anemic	101
187		No or unsure	Urban	No net	Yes	No	102	anemic	102
188		No or unsure	Urban	No net	Yes	No	105	anemic	105
189		No or unsure	Urban	No net	Yes	No	109	anemic	109
190		No or unsure	Urban	No net	Yes	No	105	anemic	105
191		No or unsure	Urban	No net	No	No	102	anemic	102
192		No or unsure	Urban	No net		No	106	anemic	106
193		No or unsure	Urban	No net	No	No	107	anemic	107
194		No or unsure	Urban	No net	Yes	No	106	anemic	106
195		No or unsure	Urban	No net	Yes	No	107	anemic	107
196		No or unsure	Urban	No net	Yes	No	102	anemic	102
197		No or unsure	Urban	No net	Yes	No	104	anemic	104
198		No or unsure	Urban	No net	Yes	No	105	anemic	105
199		No or unsure	Urban	No net	Yes	No	109	anemic	109
200		No or unsure	Urban	No net	No	No	109	anemic	109
201		No or unsure	Urban	No net		No	105	anemic	105
202		No or unsure	Urban	No net	No	No	103	anemic	103
203		No or unsure	Urban	No net	Yes	No	101	anemic	101
204		No or unsure	Urban	No net	Yes	No	107	anemic	107
205		No or unsure	Urban	No net	Yes	No	105	anemic	105
206		No or unsure	Urban	No net		No	102	anemic	102
207		No or unsure	Urban	No net	Yes	No	108	anemic	108
208		No or unsure	Urban	No net	No	No	108	anemic	108
209		No or unsure	Urban	No net	No	No	101	anemic	101
210		No or unsure	Urban	No net	Yes	No	105	anemic	105
211		No or unsure	Urban	No net	Yes	No	109	anemic	109
212		No or unsure	Urban	No net	Yes	No	107	anemic	107
213		No or unsure	Rural	No net	No	No	104	anemic	104
214		No or unsure	Rural	No net	Yes	No	107	anemic	107
215		No or unsure	Rural	No net	Yes	No	107	anemic	107
216		No or unsure	Rural	No net	Yes	No	104	anemic	104
217		No or unsure	Rural	No net	Yes	No	103	anemic	103
218		No or unsure	Rural	No net	Yes	No	104	anemic	104
219		No or unsure	Urban	No net	No	No	103	anemic	103
220		No or unsure	Urban	No net		No	103	anemic	103
221		No or unsure	Urban	No net	Yes	No	105	anemic	105
222		No or unsure	Urban	No net	Yes	No	102	anemic	102
223		No or unsure	Urban	No net	No	No	108	anemic	108
224		No or unsure	Urban	No net		No	105	anemic	105
225		No or unsure	Urban	No net	Yes	No	105	anemic	105
226		No or unsure	Urban	No net	Yes	No	104	anemic	104
227		No or unsure	Urban	No net	No	No	107	anemic	107
228		No or unsure	Urban	No net	No	No	103	anemic	103
229		No or unsure	Urban	No net	No	No	107	anemic	107
230		No or unsure	Urban	No net	Yes	No	106	anemic	106
231		No or unsure	Urban	No net	Yes	No	107	anemic	107
232		No or unsure	Urban	No net	Yes	No	109	anemic	109
233		No or unsure	Urban	No net	No	No	97	anemic	97
234		No or unsure	Rural	No net		No	87	anemic	87
235		No or unsure	Rural	No net		No	82	anemic	82
236		No or unsure	Rural	No net	No	No	82	anemic	82
237		No or unsure	Rural	No net	No	No	91	anemic	91
238		No or unsure	Rural	No net	No	No	96	anemic	96
239		No or unsure	Urban	No net	Yes	No	95	anemic	95
240		No or unsure	Urban	No net	Yes	No	90	anemic	90
241		No or unsure	Urban	No net		No	97	anemic	97
242		No or unsure	Urban	No net	Yes	No	76	anemic	76
243		No or unsure	Urban	No net	Yes	No	91	anemic	91
244		No or unsure	Rural	No net	Yes	No	91	anemic	91
245		No or unsure	Rural	No net		No	90	anemic	90
246		No or unsure	Rural	No net		No	91	anemic	91
247		No or unsure	Rural	No net		No	92	anemic	92
248		No or unsure	Rural	No net	No	No	96	anemic	96
249		No or unsure	Rural	No net	No	No	89	anemic	89
250		No or unsure	Rural	No net	No	No	99	anemic	99
251		No or unsure	Rural	No net	Yes	No	95	anemic	95
252		No or unsure	Rural	No net	Yes	No	70	anemic	70
253		No or unsure	Rural	No net	Yes	No	89	anemic	89
254		No or unsure	Rural	No net	Yes	No	85	anemic	85
255		No or unsure	Rural	No net	Yes	No	90	anemic	90
256		No or unsure	Rural	No net	Yes	No	75	anemic	75
257		No or unsure	Rural	No net	Yes	No	89	anemic	89
258		No or unsure	Rural	No net	Yes	No	74	anemic	74
259		No or unsure	Rural	No net		No	84	anemic	84
260		No or unsure	Rural	No net	Yes	No	92	anemic	92
261		No or unsure	Rural	No net	Yes	No	82	anemic	82
262		No or unsure	Rural	No net		No	86	anemic	86
263		No or unsure	Rural	No net		No	85	anemic	85
264		No or unsure	Rural	No net		No	89	anemic	89
265		No or unsure	Rural	No net	No	No	88	anemic	88
266		No or unsure	Rural	No net		No	76	anemic	76
267		No or unsure	Rural	No net		No	80	anemic	80
268		No or unsure	Rural	No net	Yes	No	79	anemic	79
269		No or unsure	Rural	No net		No	83	anemic	83
270		No or unsure	Rural	No net		No	73	anemic	73
271		No or unsure	Rural	No net	Yes	No	93	anemic	93
272		No or unsure	Rural	No net	Yes	No	85	anemic	85
273		No or unsure	Rural	No net	Yes	No	95	anemic	95
274		No or unsure	Rural	No net		No	89	anemic	89
275		No or unsure	Rural	No net	No	No	81	anemic	81
276		No or unsure	Rural	No net	No	No	94	anemic	94
277		No or unsure	Rural	No net	No	No	94	anemic	94
278		No or unsure	Rural	No net	No	No	81	anemic	81
279		No or unsure	Rural	No net	No	No	90	anemic	90
280		No or unsure	Rural	No net	Yes	No	95	anemic	95
281		No or unsure	Rural	No net	Yes	No	94	anemic	94
282		No or unsure	Rural	No net		No	92	anemic	92
283		No or unsure	Rural	No net		No	94	anemic	94
284		No or unsure	Rural	No net		No	92	anemic	92
285		No or unsure	Rural	No net		No	98	anemic	98
286		No or unsure	Rural	No net		No	99	anemic	99
287		No or unsure	Urban	No net	No	No	97	anemic	97
288		No or unsure	Urban	No net	No	No	96	anemic	96
289		No or unsure	Urban	No net	Yes	No	96	anemic	96
290		No or unsure	Urban	No net	Yes	No	86	anemic	86
291		No or unsure	Urban	No net	Yes	No	95	anemic	95
292		No or unsure	Urban	No net	Yes	No	91	anemic	91
293		No or unsure	Urban	No net	Yes	No	67	anemic	67
294		No or unsure	Urban	No net	No	No	65	anemic	65
295		No or unsure	Urban	No net	No	No	51	anemic	51
296		No or unsure	Urban	No net	Yes	No	56	anemic	56
297		No or unsure	Urban	No net		No	58	anemic	58
298		No or unsure	Urban	No net	Yes	No	49	anemic	49
299		No or unsure	Urban	No net	No	No	69	anemic	69
300		No or unsure	Urban	No net	No	No	53	anemic	53
301		No or unsure	Urban	No net	No	No	67	anemic	67
302		No or unsure	Rural	No net	Yes	No	62	anemic	62
303		No or unsure	Rural	No net	Yes	No	53	anemic	53
304		No or unsure	Urban	No net	Yes	Yes	106	anemic	106
305		No or unsure	Urban	No net	No	Yes	108	anemic	108
306		No or unsure	Urban	No net	Yes	Yes	104	anemic	104
307		No or unsure	Urban	No net	No	Yes	101	anemic	101
308		No or unsure	Urban	No net	No	Yes	103	anemic	103
309		No or unsure	Urban	No net		Yes	101	anemic	101
310		No or unsure	Urban	No net	No	Yes	109	anemic	109
311		No or unsure	Urban	No net	Yes	Yes	104	anemic	104
312		No or unsure	Urban	No net	Yes	Yes	106	anemic	106
313		No or unsure	Urban	Only treated nets	Yes	Yes	108	anemic	108
314		No or unsure	Urban	No net	Yes	Yes	108	anemic	108
315		No or unsure	Urban	No net	Yes	Yes	108	anemic	108
316		No or unsure	Urban	Only treated nets	No	Yes	101	anemic	101
317		No or unsure	Urban	No net	Yes	Yes	104	anemic	104
318		No or unsure	Urban	Only treated nets	No	Yes	109	anemic	109
319		No or unsure	Urban	Only treated nets	Yes	Yes	101	anemic	101
320		No or unsure	Urban	Only treated nets	Yes	Yes	109	anemic	109
321		No or unsure	Urban	No net	No	Yes	108	anemic	108
322		No or unsure	Urban	Only treated nets	No	Yes	105	anemic	105
323		No or unsure	Urban	No net	Yes	Yes	100	anemic	100
324		No or unsure	Urban	No net	Yes	Yes	102	anemic	102
325		No or unsure	Urban	No net	No	Yes	109	anemic	109
326		No or unsure	Urban	No net	Yes	Yes	108	anemic	108
327		No or unsure	Urban	No net	Yes	Yes	102	anemic	102
328		No or unsure	Urban	No net	Yes	Yes	106	anemic	106
329		No or unsure	Urban	Only treated nets	No	Yes	107	anemic	107
330		No or unsure	Urban	Only treated nets	No	Yes	109	anemic	109
331		No or unsure	Urban	No net	Yes	Yes	101	anemic	101
332		No or unsure	Urban	No net		Yes	100	anemic	100
333		No or unsure	Urban	No net	No	Yes	102	anemic	102
334		No or unsure	Urban	No net	No	Yes	107	anemic	107
335		No or unsure	Urban	Only treated nets	Yes	Yes	104	anemic	104
336		No or unsure	Urban	Only treated nets	Yes	Yes	103	anemic	103
337		No or unsure	Urban	No net	Yes	Yes	104	anemic	104
338		No or unsure	Urban	Only treated nets	Yes	Yes	103	anemic	103
339		No or unsure	Urban	Only treated nets	Yes	Yes	109	anemic	109
340		No or unsure	Urban	Only treated nets	Yes	Yes	102	anemic	102
341		No or unsure	Urban	No net	Yes	Yes	107	anemic	107
342		No or unsure	Urban	No net	Yes	Yes	104	anemic	104
343		No or unsure	Urban	Only treated nets	No	Yes	106	anemic	106
344		No or unsure	Urban	No net	No	Yes	104	anemic	104
345		No or unsure	Urban	Only treated nets	Yes	Yes	100	anemic	100
346		No or unsure	Urban	Only treated nets	Yes	Yes	108	anemic	108
347		No or unsure	Urban	No net	Yes	Yes	108	anemic	108
348		No or unsure	Urban	Only treated nets	No	Yes	100	anemic	100
349		No or unsure	Urban	No net	No	Yes	107	anemic	107
350		No or unsure	Urban	Only treated nets	Yes	Yes	100	anemic	100
351		No or unsure	Urban	Only treated nets	Yes	Yes	107	anemic	107
352		No or unsure	Urban	No net	Yes	Yes	102	anemic	102
353		No or unsure	Urban	Only treated nets	No	Yes	101	anemic	101
354		No or unsure	Urban	No net	Yes	Yes	109	anemic	109
355		No or unsure	Urban	Only treated nets	No	Yes	105	anemic	105
356		No or unsure	Urban	No net	No	Yes	103	anemic	103
357		No or unsure	Urban	No net	No	Yes	107	anemic	107
358		No or unsure	Urban	Only treated nets	Yes	Yes	100	anemic	100
359		No or unsure	Urban	Only treated nets	Yes	Yes	101	anemic	101
360		No or unsure	Urban	Only treated nets	No	Yes	101	anemic	101
361		No or unsure	Urban	Only treated nets	No	Yes	107	anemic	107
362		No or unsure	Rural	No net	Yes	Yes	105	anemic	105
363		No or unsure	Rural	No net	Yes	Yes	109	anemic	109
364		No or unsure	Rural	No net	No	Yes	102	anemic	102
365		No or unsure	Rural	No net		Yes	109	anemic	109
366		No or unsure	Rural	No net		Yes	106	anemic	106
367		No or unsure	Rural	Only treated nets	No	Yes	100	anemic	100
368		No or unsure	Rural	No net	No	Yes	108	anemic	108
369		No or unsure	Rural	Only treated nets	No	Yes	100	anemic	100
370		No or unsure	Rural	Only treated nets	No	Yes	107	anemic	107
371		No or unsure	Rural	Only treated nets	No	Yes	106	anemic	106
372		No or unsure	Rural	No net	No	Yes	106	anemic	106
373		No or unsure	Rural	Only treated nets	No	Yes	103	anemic	103
374		No or unsure	Rural	Only treated nets	No	Yes	108	anemic	108
375		No or unsure	Rural	No net	No	Yes	101	anemic	101
376		No or unsure	Rural	No net	No	Yes	100	anemic	100
377		No or unsure	Rural	Only treated nets	No	Yes	104	anemic	104
378		No or unsure	Rural	Only treated nets	Yes	Yes	102	anemic	102
379		No or unsure	Rural	Only treated nets	Yes	Yes	105	anemic	105
380		No or unsure	Rural	No net	No	Yes	104	anemic	104
381		No or unsure	Rural	No net	Yes	Yes	100	anemic	100
382		No or unsure	Rural	Only treated nets	No	Yes	100	anemic	100
383		No or unsure	Rural	Only treated nets	Yes	Yes	109	anemic	109
384		No or unsure	Rural	Only treated nets	Yes	Yes	102	anemic	102
385		No or unsure	Rural	Only treated nets	Yes	Yes	108	anemic	108
386		No or unsure	Rural	Only treated nets	Yes	Yes	105	anemic	105
387		No or unsure	Rural	Only treated nets	Yes	Yes	102	anemic	102
388		No or unsure	Rural	No net	Yes	Yes	102	anemic	102
389		No or unsure	Rural	Only treated nets	Yes	Yes	106	anemic	106
390		No or unsure	Rural	No net	Yes	Yes	101	anemic	101
391		No or unsure	Rural	No net	Yes	Yes	105	anemic	105
392		No or unsure	Rural	Only treated nets	Yes	Yes	108	anemic	108
393		No or unsure	Rural	Only treated nets	No	Yes	107	anemic	107
394		No or unsure	Rural	Only treated nets	No	Yes	100	anemic	100
395		No or unsure	Rural	Only treated nets	No	Yes	104	anemic	104
396		No or unsure	Rural	Only treated nets	No	Yes	106	anemic	106
397		No or unsure	Rural	Only treated nets	Yes	Yes	108	anemic	108
398		No or unsure	Rural	Only treated nets	Yes	Yes	107	anemic	107
399		No or unsure	Rural	Only treated nets	No	Yes	104	anemic	104
400		No or unsure	Rural	No net	Yes	Yes	104	anemic	104
401		No or unsure	Rural	No net	Yes	Yes	101	anemic	101
402		No or unsure	Rural	No net	No	Yes	102	anemic	102
403		No or unsure	Rural	Only treated nets	Yes	Yes	100	anemic	100
404		No or unsure	Rural	Only treated nets	Yes	Yes	102	anemic	102
405		No or unsure	Rural	Only treated nets	Yes	Yes	100	anemic	100
406		No or unsure	Rural	Only treated nets	No	Yes	100	anemic	100
407		No or unsure	Rural	Only treated nets	No	Yes	107	anemic	107
408		No or unsure	Rural	No net	No	Yes	103	anemic	103
409		No or unsure	Rural	No net	No	Yes	108	anemic	108
410		No or unsure	Rural	Only treated nets	No	Yes	107	anemic	107
411		No or unsure	Rural	Only treated nets	No	Yes	103	anemic	103
412		No or unsure	Rural	Only treated nets	No	Yes	105	anemic	105
413		No or unsure	Rural	Only treated nets	No	Yes	109	anemic	109
414		No or unsure	Rural	No net	Yes	Yes	106	anemic	106
415		No or unsure	Rural	No net	Yes	Yes	102	anemic	102
416		No or unsure	Rural	Only treated nets	No	Yes	105	anemic	105
417		No or unsure	Rural	Only treated nets	No	Yes	109	anemic	109
418		No or unsure	Rural	Only treated nets	Yes	Yes	109	anemic	109
419		No or unsure	Rural	Only treated nets	No	Yes	106	anemic	106
420		No or unsure	Rural	Only treated nets	No	Yes	100	anemic	100
421		No or unsure	Rural	Only treated nets	Yes	Yes	105	anemic	105
422		No or unsure	Rural	Only treated nets	No	Yes	104	anemic	104
423		No or unsure	Rural	Only treated nets	No	Yes	104	anemic	104
424		No or unsure	Rural	Only treated nets	Yes	Yes	103	anemic	103
425		No or unsure	Rural	Only treated nets		Yes	103	anemic	103
426		No or unsure	Rural	Only treated nets		Yes	109	anemic	109
427		No or unsure	Rural	No net	Yes	Yes	103	anemic	103
428		No or unsure	Rural	No net	Yes	Yes	101	anemic	101
429		No or unsure	Rural	No net	Yes	Yes	106	anemic	106
430		No or unsure	Rural	No net	Yes	Yes	102	anemic	102
431		No or unsure	Rural	No net	Yes	Yes	105	anemic	105
432		No or unsure	Rural	Only treated nets	Yes	Yes	102	anemic	102
433		No or unsure	Rural	No net	Yes	Yes	107	anemic	107
434		No or unsure	Rural	Only treated nets	No	Yes	105	anemic	105
435		No or unsure	Rural	No net	No	Yes	106	anemic	106
436		No or unsure	Rural	No net	No	Yes	109	anemic	109
437		No or unsure	Rural	No net	No	Yes	105	anemic	105
438		No or unsure	Rural	Only treated nets	Yes	Yes	102	anemic	102
439		No or unsure	Rural	Only treated nets	Yes	Yes	106	anemic	106
440		No or unsure	Rural	Only treated nets	No	Yes	109	anemic	109
441		No or unsure	Rural	Only treated nets	No	Yes	108	anemic	108
442		No or unsure	Rural	Only treated nets	No	Yes	108	anemic	108
443		No or unsure	Rural	No net	No	Yes	105	anemic	105
444		No or unsure	Rural	No net	Yes	Yes	105	anemic	105
445		No or unsure	Rural	Only treated nets	Yes	Yes	102	anemic	102
446		No or unsure	Rural	Only treated nets	Yes	Yes	108	anemic	108
447		No or unsure	Rural	No net	No	Yes	109	anemic	109
448		No or unsure	Rural	Only treated nets	Yes	Yes	106	anemic	106
449		No or unsure	Rural	No net	No	Yes	101	anemic	101
450		No or unsure	Rural	Only treated nets	Yes	Yes	103	anemic	103
451		No or unsure	Rural	Only treated nets	Yes	Yes	105	anemic	105
452		No or unsure	Rural	Only treated nets	No	Yes	105	anemic	105
453		No or unsure	Rural	Only treated nets	No	Yes	107	anemic	107
454		No or unsure	Rural	Only treated nets	No	Yes	107	anemic	107
455		No or unsure	Rural	Only treated nets	No	Yes	107	anemic	107
456		No or unsure	Rural	Only treated nets	No	Yes	107	anemic	107
457		No or unsure	Rural	No net	No	Yes	100	anemic	100
458		No or unsure	Rural	No net	No	Yes	107	anemic	107
459		No or unsure	Rural	Only treated nets	No	Yes	103	anemic	103
460		No or unsure	Rural	No net	No	Yes	104	anemic	104
461		No or unsure	Rural	Only treated nets	Yes	Yes	101	anemic	101
462		No or unsure	Rural	Only treated nets	No	Yes	107	anemic	107
463		No or unsure	Rural	Only treated nets	Yes	Yes	105	anemic	105
464		No or unsure	Rural	Only treated nets	Yes	Yes	108	anemic	108
465		No or unsure	Rural	Only treated nets	Yes	Yes	101	anemic	101
466		No or unsure	Rural	Only treated nets	No	Yes	104	anemic	104
467		No or unsure	Rural	Only treated nets	No	Yes	104	anemic	104
468		No or unsure	Rural	Only treated nets	Yes	Yes	100	anemic	100
469		No or unsure	Rural	Only treated nets	Yes	Yes	107	anemic	107
470		No or unsure	Rural	Only treated nets	No	Yes	108	anemic	108
471		No or unsure	Rural	Only treated nets	No	Yes	105	anemic	105
472		No or unsure	Rural	Only treated nets	No	Yes	105	anemic	105
473		No or unsure	Rural	Only treated nets	No	Yes	105	anemic	105
474		No or unsure	Rural	Only treated nets	No	Yes	105	anemic	105
475		No or unsure	Rural	Only treated nets		Yes	102	anemic	102
476		No or unsure	Rural	Only treated nets	No	Yes	108	anemic	108
477		No or unsure	Rural	Only treated nets	Yes	Yes	107	anemic	107
478		No or unsure	Rural	Only treated nets	Yes	Yes	100	anemic	100
479		No or unsure	Rural	No net	No	Yes	105	anemic	105
480		No or unsure	Rural	No net	No	Yes	105	anemic	105
481		No or unsure	Rural	Only treated nets		Yes	100	anemic	100
482		No or unsure	Rural	No net	Yes	Yes	105	anemic	105
483		No or unsure	Rural	Only treated nets	No	Yes	105	anemic	105
484		No or unsure	Urban	Only treated nets	Yes	Yes	100	anemic	100
485		No or unsure	Urban	Only treated nets	No	Yes	103	anemic	103
486		No or unsure	Urban	No net	Yes	Yes	105	anemic	105
487		No or unsure	Urban	No net	Yes	Yes	107	anemic	107
488		No or unsure	Urban	No net	No	Yes	101	anemic	101
489		No or unsure	Urban	No net	Yes	Yes	101	anemic	101
490		No or unsure	Urban	No net	Yes	Yes	102	anemic	102
491		No or unsure	Urban	Only treated nets	Yes	Yes	102	anemic	102
492		No or unsure	Urban	No net	Yes	Yes	101	anemic	101
493		No or unsure	Urban	No net	Yes	Yes	109	anemic	109
494		No or unsure	Urban	No net	Yes	Yes	105	anemic	105
495		No or unsure	Urban	Only treated nets	No	Yes	109	anemic	109
496		No or unsure	Urban	Only treated nets	Yes	Yes	104	anemic	104
497		No or unsure	Urban	Only treated nets	Yes	Yes	108	anemic	108
498		No or unsure	Urban	Only untreated nets	Yes	Yes	102	anemic	102
499		No or unsure	Urban	Only treated nets	Yes	Yes	109	anemic	109
500		No or unsure	Urban	No net	Yes	Yes	100	anemic	100
501		No or unsure	Urban	Only treated nets	Yes	Yes	106	anemic	106
502		No or unsure	Urban	Only treated nets	Yes	Yes	107	anemic	107
503		No or unsure	Urban	No net	Yes	Yes	103	anemic	103
504		No or unsure	Urban	No net	Yes	Yes	103	anemic	103
505		No or unsure	Urban	No net	Yes	Yes	100	anemic	100
506		No or unsure	Urban	Only treated nets	No	Yes	109	anemic	109
507		No or unsure	Urban	Only treated nets	Yes	Yes	104	anemic	104
508		No or unsure	Urban	Only treated nets	Yes	Yes	101	anemic	101
509		No or unsure	Urban	No net	Yes	Yes	104	anemic	104
510		No or unsure	Urban	Only treated nets	No	Yes	106	anemic	106
511		No or unsure	Urban	No net	Yes	Yes	104	anemic	104
512		No or unsure	Urban	Only treated nets	No	Yes	106	anemic	106
513		No or unsure	Urban	Only treated nets	No	Yes	108	anemic	108
514		No or unsure	Urban	Only treated nets	Yes	Yes	102	anemic	102
515		No or unsure	Urban	Only treated nets	Yes	Yes	100	anemic	100
516		No or unsure	Urban	Only treated nets	Yes	Yes	104	anemic	104
517		No or unsure	Urban	No net	No	Yes	104	anemic	104
518		No or unsure	Urban	No net	No	Yes	107	anemic	107
519		No or unsure	Urban	No net	No	Yes	104	anemic	104
520		No or unsure	Urban	No net	Yes	Yes	107	anemic	107
521		No or unsure	Urban	Only treated nets	Yes	Yes	102	anemic	102
522		No or unsure	Urban	No net	No	Yes	109	anemic	109
523		No or unsure	Urban	No net	No	Yes	102	anemic	102
524		No or unsure	Urban	No net	No	Yes	102	anemic	102
525		No or unsure	Urban	No net	No	Yes	108	anemic	108
526		No or unsure	Urban	No net	No	Yes	107	anemic	107
527		No or unsure	Urban	No net	Yes	Yes	105	anemic	105
528		No or unsure	Urban	No net	Yes	Yes	103	anemic	103
529		No or unsure	Urban	No net	Yes	Yes	105	anemic	105
530		No or unsure	Urban	Only treated nets	Yes	Yes	109	anemic	109
531		No or unsure	Urban	Only treated nets	Yes	Yes	104	anemic	104
532		No or unsure	Urban	Only treated nets	Yes	Yes	108	anemic	108
533		No or unsure	Urban	No net	No	Yes	101	anemic	101
534		No or unsure	Urban	Only treated nets	Yes	Yes	106	anemic	106
535		No or unsure	Urban	Only treated nets	Yes	Yes	104	anemic	104
536		No or unsure	Urban	Only treated nets	No	Yes	107	anemic	107
537		No or unsure	Urban	Only treated nets	No	Yes	104	anemic	104
538		No or unsure	Urban	No net	No	Yes	106	anemic	106
539		No or unsure	Urban	No net	Yes	Yes	104	anemic	104
540		No or unsure	Urban	No net	Yes	Yes	107	anemic	107
541		No or unsure	Urban	Only treated nets	Yes	Yes	109	anemic	109
542		No or unsure	Urban	Only treated nets	Yes	Yes	108	anemic	108
543		No or unsure	Urban	Only treated nets	No	Yes	108	anemic	108
544		No or unsure	Urban	Only treated nets	No	Yes	100	anemic	100
545		No or unsure	Urban	Only treated nets	No	Yes	102	anemic	102
546		No or unsure	Urban	Only treated nets	No	Yes	102	anemic	102
547		No or unsure	Urban	No net	Yes	Yes	105	anemic	105
548		No or unsure	Urban	Only treated nets	Yes	Yes	105	anemic	105
549		No or unsure	Urban	Only treated nets	Yes	Yes	108	anemic	108
550		No or unsure	Urban	Only treated nets	Yes	Yes	105	anemic	105
551		No or unsure	Urban	No net	No	Yes	109	anemic	109
552		No or unsure	Urban	Only treated nets	No	Yes	105	anemic	105
553		No or unsure	Urban	Only treated nets	Yes	Yes	101	anemic	101
554		No or unsure	Urban	No net	Yes	Yes	106	anemic	106
555		No or unsure	Urban	No net	No	Yes	102	anemic	102
556		No or unsure	Urban	No net	No	Yes	109	anemic	109
557		No or unsure	Urban	No net	No	Yes	109	anemic	109
558		No or unsure	Urban	No net	No	Yes	102	anemic	102
559		No or unsure	Urban	Only treated nets	Yes	Yes	103	anemic	103
560		No or unsure	Urban	No net	No	Yes	109	anemic	109
561		No or unsure	Urban	No net	Yes	Yes	103	anemic	103
562		No or unsure	Urban	No net	Yes	Yes	101	anemic	101
563		No or unsure	Urban	No net		Yes	106	anemic	106
564		No or unsure	Urban	Only treated nets	Yes	Yes	100	anemic	100
565		No or unsure	Urban	Only treated nets	Yes	Yes	106	anemic	106
566		No or unsure	Urban	Only treated nets	Yes	Yes	104	anemic	104
567		No or unsure	Urban	No net	Yes	Yes	107	anemic	107
568		No or unsure	Urban	No net	Yes	Yes	104	anemic	104
569		No or unsure	Urban	No net	No	Yes	108	anemic	108
570		No or unsure	Urban	No net	Yes	Yes	103	anemic	103
571		No or unsure	Urban	Only treated nets	Yes	Yes	105	anemic	105
572		No or unsure	Urban	No net	No	Yes	108	anemic	108
573		No or unsure	Urban	Only treated nets	No	Yes	107	anemic	107
574		No or unsure	Urban	No net	Yes	Yes	100	anemic	100
575		No or unsure	Urban	Only treated nets		Yes	107	anemic	107
576		No or unsure	Urban	Only treated nets		Yes	103	anemic	103
577		No or unsure	Urban	No net		Yes	108	anemic	108
578		No or unsure	Urban	No net		Yes	104	anemic	104
579		No or unsure	Urban	No net		Yes	103	anemic	103
580		No or unsure	Urban	No net	Yes	Yes	108	anemic	108
581		No or unsure	Urban	No net	Yes	Yes	109	anemic	109
582		No or unsure	Urban	Only treated nets	Yes	Yes	105	anemic	105
583		No or unsure	Urban	Only treated nets	No	Yes	100	anemic	100
584		No or unsure	Urban	No net	No	Yes	105	anemic	105
585		No or unsure	Urban	Only treated nets		Yes	101	anemic	101
586		No or unsure	Urban	No net	Yes	Yes	108	anemic	108
587		No or unsure	Urban	No net	Yes	Yes	109	anemic	109
588		No or unsure	Urban	Only treated nets	Yes	Yes	105	anemic	105
589		No or unsure	Urban	Only treated nets	Yes	Yes	103	anemic	103
590		No or unsure	Urban	Only treated nets	Yes	Yes	100	anemic	100
591		No or unsure	Urban	No net	Yes	Yes	102	anemic	102
592		No or unsure	Urban	No net	No	Yes	106	anemic	106
593		No or unsure	Urban	No net	Yes	Yes	106	anemic	106
594		No or unsure	Urban	No net	Yes	Yes	104	anemic	104
595		No or unsure	Urban	No net	Yes	Yes	103	anemic	103
596		No or unsure	Urban	Only treated nets	No	Yes	104	anemic	104
597		No or unsure	Urban	Only treated nets	No	Yes	102	anemic	102
598		No or unsure	Urban	Only treated nets	Yes	Yes	102	anemic	102
599		No or unsure	Urban	Only treated nets	Yes	Yes	103	anemic	103
600		No or unsure	Urban	No net	No	Yes	107	anemic	107
601		No or unsure	Urban	Only treated nets	Yes	Yes	109	anemic	109
602		No or unsure	Urban	Only treated nets	Yes	Yes	102	anemic	102
603		No or unsure	Urban	Only treated nets	Yes	Yes	108	anemic	108
604		No or unsure	Urban	Only treated nets	Yes	Yes	105	anemic	105
605		No or unsure	Urban	No net	No	Yes	100	anemic	100
606		No or unsure	Urban	Only treated nets	Yes	Yes	100	anemic	100
607		No or unsure	Urban	No net	Yes	Yes	101	anemic	101
608		No or unsure	Rural	Only treated nets	Yes	Yes	106	anemic	106
609		No or unsure	Rural	Only treated nets	Yes	Yes	108	anemic	108
610		No or unsure	Rural	Only treated nets		Yes	104	anemic	104
611		No or unsure	Rural	Only treated nets		Yes	102	anemic	102
612		No or unsure	Rural	Only treated nets	Yes	Yes	108	anemic	108
613		No or unsure	Rural	Only treated nets		Yes	107	anemic	107
614		No or unsure	Rural	Only treated nets	No	Yes	103	anemic	103
615		No or unsure	Rural	Only treated nets	No	Yes	101	anemic	101
616		No or unsure	Rural	Only treated nets	No	Yes	100	anemic	100
617		No or unsure	Rural	No net	Yes	Yes	102	anemic	102
618		No or unsure	Rural	No net	Yes	Yes	107	anemic	107
619		No or unsure	Rural	No net	Yes	Yes	102	anemic	102
620		No or unsure	Rural	No net	Yes	Yes	107	anemic	107
621		No or unsure	Rural	Only treated nets	No	Yes	108	anemic	108
622		No or unsure	Rural	Only treated nets	No	Yes	102	anemic	102
623		No or unsure	Rural	Only treated nets	No	Yes	109	anemic	109
624		No or unsure	Rural	Only treated nets	Yes	Yes	104	anemic	104
625		No or unsure	Rural	Only treated nets		Yes	105	anemic	105
626		No or unsure	Rural	Only treated nets		Yes	103	anemic	103
627		No or unsure	Rural	Only treated nets	Yes	Yes	106	anemic	106
628		No or unsure	Rural	Only treated nets	Yes	Yes	106	anemic	106
629		No or unsure	Rural	Only treated nets	Yes	Yes	107	anemic	107
630		No or unsure	Rural	Only treated nets	Yes	Yes	108	anemic	108
631		No or unsure	Rural	Only treated nets	Yes	Yes	102	anemic	102
632		No or unsure	Rural	No net	No	Yes	107	anemic	107
633		No or unsure	Rural	Only treated nets	Yes	Yes	108	anemic	108
634		No or unsure	Rural	Only treated nets	Yes	Yes	104	anemic	104
635		No or unsure	Rural	Only treated nets	Yes	Yes	107	anemic	107
636		No or unsure	Rural	Only treated nets	Yes	Yes	103	anemic	103
637		No or unsure	Rural	Only treated nets	Yes	Yes	109	anemic	109
638		No or unsure	Rural	No net		Yes	102	anemic	102
639		No or unsure	Rural	Only treated nets	No	Yes	101	anemic	101
640		No or unsure	Rural	Only treated nets		Yes	104	anemic	104
641		No or unsure	Rural	Only treated nets		Yes	106	anemic	106
642		No or unsure	Rural	Only treated nets	No	Yes	101	anemic	101
643		No or unsure	Rural	Only treated nets	No	Yes	104	anemic	104
644		No or unsure	Rural	Only treated nets		Yes	108	anemic	108
645		No or unsure	Rural	Only treated nets		Yes	100	anemic	100
646		No or unsure	Rural	Only treated nets		Yes	104	anemic	104
647		No or unsure	Rural	No net		Yes	109	anemic	109
648		No or unsure	Rural	No net		Yes	104	anemic	104
649		No or unsure	Rural	No net		Yes	106	anemic	106
650		No or unsure	Rural	Only treated nets	Yes	Yes	103	anemic	103
651		No or unsure	Rural	Only treated nets	Yes	Yes	106	anemic	106
652		No or unsure	Rural	Only treated nets	Yes	Yes	104	anemic	104
653		No or unsure	Rural	Only treated nets	No	Yes	101	anemic	101
654		No or unsure	Rural	Only treated nets	No	Yes	109	anemic	109
655		No or unsure	Rural	Only treated nets	Yes	Yes	102	anemic	102
656		No or unsure	Rural	No net	Yes	Yes	106	anemic	106
657		No or unsure	Rural	Only treated nets	Yes	Yes	106	anemic	106
658		No or unsure	Rural	No net	No	Yes	104	anemic	104
659		No or unsure	Rural	Only treated nets	Yes	Yes	100	anemic	100
660		No or unsure	Rural	Only treated nets	No	Yes	106	anemic	106
661		No or unsure	Rural	Only treated nets	No	Yes	107	anemic	107
662		No or unsure	Rural	Only treated nets	No	Yes	109	anemic	109
663		No or unsure	Rural	Only treated nets	No	Yes	107	anemic	107
664		No or unsure	Rural	Only treated nets	No	Yes	103	anemic	103
665		No or unsure	Rural	Only treated nets	No	Yes	102	anemic	102
666		No or unsure	Rural	Only treated nets	Yes	Yes	109	anemic	109
667		No or unsure	Rural	Only treated nets	Yes	Yes	109	anemic	109
668		No or unsure	Rural	Only treated nets	No	Yes	103	anemic	103
669		No or unsure	Rural	Only treated nets	Yes	Yes	105	anemic	105
670		No or unsure	Rural	No net	No	Yes	107	anemic	107
671		No or unsure	Rural	Only treated nets	Yes	Yes	109	anemic	109
672		No or unsure	Rural	Only treated nets	Yes	Yes	103	anemic	103
673		No or unsure	Rural	Only treated nets	Yes	Yes	102	anemic	102
674		No or unsure	Rural	Only treated nets	Yes	Yes	107	anemic	107
675		No or unsure	Rural	Only treated nets	Yes	Yes	101	anemic	101
676		No or unsure	Rural	Only treated nets	Yes	Yes	105	anemic	105
677		No or unsure	Rural	No net	Yes	Yes	100	anemic	100
678		No or unsure	Rural	No net	Yes	Yes	107	anemic	107
679		No or unsure	Rural	No net	Yes	Yes	106	anemic	106
680		No or unsure	Rural	No net		Yes	109	anemic	109
681		No or unsure	Rural	No net		Yes	106	anemic	106
682		No or unsure	Rural	No net	No	Yes	100	anemic	100
683		No or unsure	Rural	Only treated nets	No	Yes	103	anemic	103
684		No or unsure	Rural	Only treated nets	No	Yes	104	anemic	104
685		No or unsure	Rural	Only treated nets	Yes	Yes	105	anemic	105
686		No or unsure	Rural	Only treated nets	Yes	Yes	107	anemic	107
687		No or unsure	Rural	Only treated nets	No	Yes	101	anemic	101
688		No or unsure	Rural	Only treated nets	No	Yes	107	anemic	107
689		No or unsure	Rural	Only treated nets	Yes	Yes	103	anemic	103
690		No or unsure	Rural	Only treated nets	Yes	Yes	108	anemic	108
691		No or unsure	Rural	Only treated nets	Yes	Yes	106	anemic	106
692		No or unsure	Rural	Only treated nets	Yes	Yes	103	anemic	103
693		No or unsure	Rural	Only treated nets	Yes	Yes	102	anemic	102
694		No or unsure	Rural	Only treated nets	Yes	Yes	105	anemic	105
695		No or unsure	Rural	No net	No	Yes	104	anemic	104
696		No or unsure	Rural	No net	No	Yes	101	anemic	101
697		No or unsure	Rural	Only treated nets	No	Yes	101	anemic	101
698		No or unsure	Rural	Only treated nets	No	Yes	109	anemic	109
699		No or unsure	Rural	Only treated nets	No	Yes	106	anemic	106
700		No or unsure	Rural	No net	Yes	Yes	100	anemic	100
701		No or unsure	Rural	No net	Yes	Yes	103	anemic	103
702		No or unsure	Rural	No net		Yes	100	anemic	100
703		No or unsure	Rural	Only treated nets	No	Yes	109	anemic	109
704		No or unsure	Rural	No net	No	Yes	106	anemic	106
705		No or unsure	Rural	Only treated nets	No	Yes	108	anemic	108
706		No or unsure	Rural	Only treated nets	Yes	Yes	103	anemic	103
707		No or unsure	Rural	Only treated nets	Yes	Yes	100	anemic	100
708		No or unsure	Rural	No net		Yes	100	anemic	100
709		No or unsure	Rural	No net		Yes	109	anemic	109
710		No or unsure	Rural	Only treated nets	Yes	Yes	106	anemic	106
711		No or unsure	Rural	Only treated nets	Yes	Yes	101	anemic	101
712		No or unsure	Rural	Only treated nets	Yes	Yes	107	anemic	107
713		No or unsure	Rural	No net	Yes	Yes	106	anemic	106
714		No or unsure	Rural	Only treated nets	No	Yes	106	anemic	106
715		No or unsure	Urban	No net		Yes	109	anemic	109
716		No or unsure	Urban	Only treated nets		Yes	100	anemic	100
717		No or unsure	Urban	Only treated nets		Yes	103	anemic	103
718		No or unsure	Urban	No net	No	Yes	103	anemic	103
719		No or unsure	Urban	Only treated nets	Yes	Yes	106	anemic	106
720		No or unsure	Urban	Only treated nets	Yes	Yes	108	anemic	108
721		No or unsure	Urban	No net	Yes	Yes	105	anemic	105
722		No or unsure	Urban	Only treated nets		Yes	101	anemic	101
723		No or unsure	Urban	No net	Yes	Yes	102	anemic	102
724		No or unsure	Urban	Only treated nets	Yes	Yes	104	anemic	104
725		No or unsure	Urban	Only treated nets	Yes	Yes	101	anemic	101
726		No or unsure	Urban	No net	Yes	Yes	102	anemic	102
727		No or unsure	Urban	No net	Yes	Yes	107	anemic	107
728		No or unsure	Urban	No net	Yes	Yes	100	anemic	100
729		No or unsure	Urban	No net	Yes	Yes	109	anemic	109
730		No or unsure	Urban	Only treated nets	Yes	Yes	104	anemic	104
731		No or unsure	Urban	Only treated nets	No	Yes	100	anemic	100
732		No or unsure	Urban	No net	No	Yes	107	anemic	107
733		No or unsure	Urban	Only treated nets	Yes	Yes	108	anemic	108
734		No or unsure	Urban	Only treated nets	No	Yes	104	anemic	104
735		No or unsure	Urban	No net	Yes	Yes	101	anemic	101
736		No or unsure	Urban	Only treated nets	No	Yes	108	anemic	108
737		No or unsure	Urban	Only treated nets	No	Yes	108	anemic	108
738		No or unsure	Urban	No net	No	Yes	105	anemic	105
739		No or unsure	Urban	No net	No	Yes	109	anemic	109
740		No or unsure	Urban	Only treated nets	Yes	Yes	102	anemic	102
741		No or unsure	Urban	Only treated nets	Yes	Yes	100	anemic	100
742		No or unsure	Urban	Only treated nets	Yes	Yes	105	anemic	105
743		No or unsure	Urban	Only treated nets	Yes	Yes	104	anemic	104
744		No or unsure	Urban	No net	Yes	Yes	103	anemic	103
745		No or unsure	Urban	Only treated nets	Yes	Yes	107	anemic	107
746		No or unsure	Urban	Only treated nets	Yes	Yes	104	anemic	104
747		No or unsure	Urban	Only treated nets	No	Yes	107	anemic	107
748		No or unsure	Urban	Only treated nets		Yes	108	anemic	108
749		No or unsure	Urban	Only treated nets		Yes	109	anemic	109
750		No or unsure	Urban	Only treated nets	No	Yes	109	anemic	109
751		No or unsure	Urban	Only treated nets	No	Yes	102	anemic	102
752		No or unsure	Urban	Only treated nets	No	Yes	106	anemic	106
753		No or unsure	Urban	Only treated nets	No	Yes	109	anemic	109
754		No or unsure	Urban	Only treated nets	Yes	Yes	102	anemic	102
755		No or unsure	Urban	Only treated nets	No	Yes	107	anemic	107
756		No or unsure	Urban	Only treated nets	No	Yes	100	anemic	100
757		No or unsure	Urban	Only treated nets	Yes	Yes	104	anemic	104
758		No or unsure	Urban	No net	Yes	Yes	106	anemic	106
759		No or unsure	Urban	No net	Yes	Yes	103	anemic	103
760		No or unsure	Urban	No net	Yes	Yes	107	anemic	107
761		No or unsure	Urban	Only treated nets	No	Yes	104	anemic	104
762		No or unsure	Urban	Only treated nets	No	Yes	105	anemic	105
763		No or unsure	Urban	Only treated nets		Yes	104	anemic	104
764		No or unsure	Urban	Only treated nets	Yes	Yes	108	anemic	108
765		No or unsure	Urban	Only treated nets	Yes	Yes	107	anemic	107
766		No or unsure	Urban	Only treated nets	Yes	Yes	107	anemic	107
767		No or unsure	Urban	Only treated nets	Yes	Yes	109	anemic	109
768		No or unsure	Urban	No net	No	Yes	107	anemic	107
769		No or unsure	Urban	No net	No	Yes	104	anemic	104
770		No or unsure	Urban	No net	Yes	Yes	107	anemic	107
771		No or unsure	Urban	Only treated nets	No	Yes	103	anemic	103
772		No or unsure	Urban	No net	Yes	Yes	104	anemic	104
773		No or unsure	Urban	No net	No	Yes	109	anemic	109
774		No or unsure	Urban	No net		Yes	104	anemic	104
775		No or unsure	Urban	Only treated nets	Yes	Yes	107	anemic	107
776		No or unsure	Urban	Only treated nets	Yes	Yes	100	anemic	100
777		No or unsure	Urban	Only treated nets	Yes	Yes	100	anemic	100
778		No or unsure	Urban	Only treated nets	Yes	Yes	104	anemic	104
779		No or unsure	Urban	Only treated nets		Yes	102	anemic	102
780		No or unsure	Urban	Only treated nets	Yes	Yes	107	anemic	107
781		No or unsure	Urban	Only treated nets	Yes	Yes	104	anemic	104
782		No or unsure	Urban	No net	Yes	Yes	101	anemic	101
783		No or unsure	Urban	No net	Yes	Yes	106	anemic	106
784		No or unsure	Urban	Only treated nets	Yes	Yes	101	anemic	101
785		No or unsure	Urban	Only treated nets	Yes	Yes	105	anemic	105
786		No or unsure	Urban	No net	No	Yes	104	anemic	104
787		No or unsure	Urban	No net	No	Yes	102	anemic	102
788		No or unsure	Urban	No net	No	Yes	103	anemic	103
789		No or unsure	Urban	Only treated nets	No	Yes	100	anemic	100
790		No or unsure	Urban	Only treated nets	No	Yes	106	anemic	106
791		No or unsure	Urban	Only treated nets	No	Yes	105	anemic	105
792		No or unsure	Urban	Only treated nets	No	Yes	102	anemic	102
793		No or unsure	Urban	Only treated nets	No	Yes	104	anemic	104
794		No or unsure	Urban	No net	Yes	Yes	106	anemic	106
795		No or unsure	Urban	Only treated nets	Yes	Yes	108	anemic	108
796		No or unsure	Rural	No net	Yes	Yes	91	anemic	91
797		No or unsure	Rural	No net	Yes	Yes	96	anemic	96
798		No or unsure	Rural	Only treated nets	Yes	Yes	84	anemic	84
799		No or unsure	Rural	Only treated nets		Yes	98	anemic	98
800		No or unsure	Rural	Only treated nets		Yes	95	anemic	95
801		No or unsure	Rural	Only treated nets	Yes	Yes	76	anemic	76
802		No or unsure	Rural	No net	No	Yes	97	anemic	97
803		No or unsure	Rural	Only treated nets	No	Yes	89	anemic	89
804		No or unsure	Rural	No net		Yes	96	anemic	96
805		No or unsure	Rural	Only treated nets		Yes	95	anemic	95
806		No or unsure	Rural	No net	No	Yes	99	anemic	99
807		No or unsure	Rural	Only treated nets		Yes	99	anemic	99
808		No or unsure	Rural	Only treated nets	Yes	Yes	84	anemic	84
809		No or unsure	Rural	Only treated nets	Yes	Yes	98	anemic	98
810		No or unsure	Rural	No net	No	Yes	86	anemic	86
811		No or unsure	Rural	No net	Yes	Yes	92	anemic	92
812		No or unsure	Rural	No net	Yes	Yes	94	anemic	94
813		No or unsure	Rural	Only treated nets	No	Yes	92	anemic	92
814		No or unsure	Rural	Only treated nets	No	Yes	98	anemic	98
815		No or unsure	Rural	Only treated nets	No	Yes	97	anemic	97
816		No or unsure	Rural	Only treated nets	No	Yes	82	anemic	82
817		No or unsure	Rural	Only treated nets	Yes	Yes	96	anemic	96
818		No or unsure	Rural	Only treated nets	Yes	Yes	91	anemic	91
819		No or unsure	Rural	Only treated nets	Yes	Yes	92	anemic	92
820		No or unsure	Rural	Only treated nets	Yes	Yes	97	anemic	97
821		No or unsure	Rural	Only treated nets	Yes	Yes	85	anemic	85
822		No or unsure	Rural	Only treated nets	Yes	Yes	97	anemic	97
823		No or unsure	Rural	Only treated nets	Yes	Yes	99	anemic	99
824		No or unsure	Rural	Only treated nets	Yes	Yes	96	anemic	96
825		No or unsure	Rural	Only treated nets	Yes	Yes	98	anemic	98
826		No or unsure	Rural	Only treated nets	Yes	Yes	96	anemic	96
827		No or unsure	Rural	Only treated nets	Yes	Yes	89	anemic	89
828		No or unsure	Rural	Only treated nets	No	Yes	97	anemic	97
829		No or unsure	Rural	Only treated nets	Yes	Yes	99	anemic	99
830		No or unsure	Rural	Only treated nets	Yes	Yes	90	anemic	90
831		No or unsure	Rural	Only treated nets	No	Yes	76	anemic	76
832		No or unsure	Rural	Only treated nets	No	Yes	99	anemic	99
833		No or unsure	Rural	Only treated nets	Yes	Yes	99	anemic	99
834		No or unsure	Rural	Only treated nets	Yes	Yes	87	anemic	87
835		No or unsure	Rural	Only treated nets	Yes	Yes	98	anemic	98
836		No or unsure	Rural	Only treated nets		Yes	99	anemic	99
837		No or unsure	Rural	Only treated nets	No	Yes	83	anemic	83
838		No or unsure	Rural	Only treated nets	No	Yes	89	anemic	89
839		No or unsure	Rural	Only treated nets	No	Yes	98	anemic	98
840		No or unsure	Rural	Only treated nets	Yes	Yes	94	anemic	94
841		No or unsure	Rural	Only treated nets	Yes	Yes	72	anemic	72
842		No or unsure	Rural	Only treated nets	Yes	Yes	82	anemic	82
843		No or unsure	Rural	Only treated nets	Yes	Yes	99	anemic	99
844		No or unsure	Rural	Only treated nets		Yes	98	anemic	98
845		No or unsure	Rural	Only treated nets		Yes	88	anemic	88
846		No or unsure	Rural	Only treated nets	Yes	Yes	94	anemic	94
847		No or unsure	Rural	Only treated nets	No	Yes	92	anemic	92
848		No or unsure	Rural	Only treated nets	No	Yes	85	anemic	85
849		No or unsure	Rural	Only treated nets	No	Yes	87	anemic	87
850		No or unsure	Rural	Only treated nets	Yes	Yes	87	anemic	87
851		No or unsure	Rural	Only treated nets	Yes	Yes	91	anemic	91
852		No or unsure	Rural	No net	Yes	Yes	70	anemic	70
853		No or unsure	Rural	No net	Yes	Yes	98	anemic	98
854		No or unsure	Rural	Only treated nets	No	Yes	84	anemic	84
855		No or unsure	Rural	Only treated nets	Yes	Yes	87	anemic	87
856		No or unsure	Rural	Only treated nets		Yes	86	anemic	86
857		No or unsure	Rural	Only treated nets		Yes	98	anemic	98
858		No or unsure	Rural	Only treated nets	No	Yes	95	anemic	95
859		No or unsure	Rural	Only treated nets	No	Yes	84	anemic	84
860		No or unsure	Rural	Only treated nets	No	Yes	91	anemic	91
861		No or unsure	Rural	Only treated nets	Yes	Yes	85	anemic	85
862		No or unsure	Rural	Only treated nets	Yes	Yes	98	anemic	98
863		No or unsure	Rural	Only treated nets	No	Yes	98	anemic	98
864		No or unsure	Rural	Only treated nets	Yes	Yes	88	anemic	88
865		No or unsure	Rural	Only treated nets	Yes	Yes	92	anemic	92
866		No or unsure	Rural	Only treated nets	Yes	Yes	92	anemic	92
867		No or unsure	Rural	Only treated nets	Yes	Yes	99	anemic	99
868		No or unsure	Rural	No net	Yes	Yes	95	anemic	95
869		No or unsure	Rural	Only treated nets	No	Yes	99	anemic	99
870		No or unsure	Rural	Only treated nets	No	Yes	89	anemic	89
871		No or unsure	Rural	Only treated nets	Yes	Yes	90	anemic	90
872		No or unsure	Rural	Only treated nets	Yes	Yes	88	anemic	88
873		No or unsure	Rural	Only treated nets	Yes	Yes	94	anemic	94
874		No or unsure	Rural	Only treated nets	No	Yes	80	anemic	80
875		No or unsure	Rural	Only treated nets	No	Yes	90	anemic	90
876		No or unsure	Rural	No net	Yes	Yes	79	anemic	79
877		No or unsure	Rural	No net	Yes	Yes	97	anemic	97
878		No or unsure	Rural	Only treated nets		Yes	94	anemic	94
879		No or unsure	Rural	Only untreated nets	No	Yes	91	anemic	91
880		No or unsure	Rural	Only treated nets	Yes	Yes	88	anemic	88
881		No or unsure	Rural	Only treated nets	Yes	Yes	89	anemic	89
882		No or unsure	Rural	Only treated nets	Yes	Yes	93	anemic	93
883		No or unsure	Rural	Only treated nets		Yes	84	anemic	84
884		No or unsure	Rural	Only treated nets		Yes	88	anemic	88
885		No or unsure	Rural	Only treated nets	Yes	Yes	96	anemic	96
886		No or unsure	Rural	Only treated nets	Yes	Yes	89	anemic	89
887		No or unsure	Rural	Only treated nets	Yes	Yes	96	anemic	96
888		No or unsure	Rural	Only treated nets	Yes	Yes	87	anemic	87
889		No or unsure	Rural	Only treated nets	Yes	Yes	98	anemic	98
890		No or unsure	Rural	Only treated nets	Yes	Yes	93	anemic	93
891		No or unsure	Rural	Only treated nets		Yes	94	anemic	94
892		No or unsure	Rural	Only treated nets		Yes	94	anemic	94
893		No or unsure	Rural	Only treated nets	Yes	Yes	77	anemic	77
894		No or unsure	Rural	Only treated nets	Yes	Yes	93	anemic	93
895		No or unsure	Rural	Only treated nets		Yes	92	anemic	92
896		No or unsure	Rural	Only treated nets	Yes	Yes	93	anemic	93
897		No or unsure	Rural	Only treated nets		Yes	86	anemic	86
898		No or unsure	Rural	Only treated nets	Yes	Yes	88	anemic	88
899		No or unsure	Rural	Only treated nets	Yes	Yes	76	anemic	76
900		No or unsure	Rural	Only treated nets	No	Yes	93	anemic	93
901		No or unsure	Rural	No net	Yes	Yes	92	anemic	92
902		No or unsure	Rural	No net	Yes	Yes	80	anemic	80
903		No or unsure	Rural	No net	Yes	Yes	81	anemic	81
904		No or unsure	Rural	No net	Yes	Yes	91	anemic	91
905		No or unsure	Rural	Only treated nets	Yes	Yes	97	anemic	97
906		No or unsure	Rural	Only treated nets	Yes	Yes	97	anemic	97
907		No or unsure	Rural	No net	Yes	Yes	83	anemic	83
908		No or unsure	Rural	Only treated nets	No	Yes	96	anemic	96
909		No or unsure	Rural	Only treated nets		Yes	98	anemic	98
910		No or unsure	Rural	Only treated nets	Yes	Yes	98	anemic	98
911		No or unsure	Rural	Only treated nets	Yes	Yes	90	anemic	90
912		No or unsure	Rural	Only treated nets		Yes	91	anemic	91
913		No or unsure	Rural	Only treated nets	Yes	Yes	86	anemic	86
914		No or unsure	Rural	Only treated nets		Yes	86	anemic	86
915		No or unsure	Rural	Only treated nets		Yes	97	anemic	97
916		No or unsure	Rural	Only treated nets	Yes	Yes	99	anemic	99
917		No or unsure	Rural	Only treated nets	Yes	Yes	96	anemic	96
918		No or unsure	Rural	No net		Yes	89	anemic	89
919		No or unsure	Rural	Only treated nets	No	Yes	96	anemic	96
920		No or unsure	Rural	Only treated nets		Yes	89	anemic	89
921		No or unsure	Rural	Only treated nets		Yes	99	anemic	99
922		No or unsure	Rural	Only treated nets		Yes	82	anemic	82
923		No or unsure	Rural	Only treated nets	Yes	Yes	90	anemic	90
924		No or unsure	Rural	Only treated nets	Yes	Yes	95	anemic	95
925		No or unsure	Rural	Only treated nets	Yes	Yes	89	anemic	89
926		No or unsure	Rural	Only treated nets	Yes	Yes	94	anemic	94
927		No or unsure	Rural	Only treated nets	No	Yes	94	anemic	94
928		No or unsure	Rural	Only treated nets		Yes	99	anemic	99
929		No or unsure	Rural	Only treated nets		Yes	95	anemic	95
930		No or unsure	Rural	Only treated nets		Yes	99	anemic	99
931		No or unsure	Rural	Only treated nets		Yes	84	anemic	84
932		No or unsure	Rural	Only treated nets	No	Yes	97	anemic	97
933		No or unsure	Rural	Only treated nets	Yes	Yes	99	anemic	99
934		No or unsure	Rural	Only treated nets	No	Yes	93	anemic	93
935		No or unsure	Rural	Only treated nets	No	Yes	91	anemic	91
936		No or unsure	Rural	Only treated nets	No	Yes	83	anemic	83
937		No or unsure	Rural	Only treated nets		Yes	85	anemic	85
938		No or unsure	Rural	Only treated nets		Yes	82	anemic	82
939		No or unsure	Rural	Only treated nets	No	Yes	79	anemic	79
940		No or unsure	Rural	Only treated nets	No	Yes	88	anemic	88
941		No or unsure	Rural	Only treated nets	No	Yes	92	anemic	92
942		No or unsure	Rural	Only treated nets		Yes	96	anemic	96
943		No or unsure	Rural	Only treated nets		Yes	92	anemic	92
944		No or unsure	Rural	Only treated nets	Yes	Yes	91	anemic	91
945		No or unsure	Rural	Only treated nets	Yes	Yes	97	anemic	97
946		No or unsure	Rural	Only treated nets		Yes	89	anemic	89
947		No or unsure	Rural	Only treated nets		Yes	90	anemic	90
948		No or unsure	Rural	Only treated nets		Yes	78	anemic	78
949		No or unsure	Rural	Only treated nets	No	Yes	97	anemic	97
950		No or unsure	Rural	Only treated nets	No	Yes	93	anemic	93
951		No or unsure	Rural	Only treated nets	No	Yes	95	anemic	95
952		No or unsure	Rural	Only treated nets	Yes	Yes	85	anemic	85
953		No or unsure	Rural	Only treated nets	Yes	Yes	93	anemic	93
954		No or unsure	Rural	Only treated nets	Yes	Yes	98	anemic	98
955		No or unsure	Rural	Only treated nets	Yes	Yes	90	anemic	90
956		No or unsure	Urban	Only treated nets	Yes	Yes	92	anemic	92
957		No or unsure	Urban	Only treated nets	Yes	Yes	85	anemic	85
958		No or unsure	Urban	Only treated nets	Yes	Yes	95	anemic	95
959		No or unsure	Urban	Only treated nets	Yes	Yes	73	anemic	73
960		No or unsure	Urban	Only treated nets	Yes	Yes	93	anemic	93
961		No or unsure	Urban	Only treated nets	Yes	Yes	81	anemic	81
962		No or unsure	Urban	Only treated nets	Yes	Yes	89	anemic	89
963		No or unsure	Urban	Only treated nets	No	Yes	78	anemic	78
964		No or unsure	Urban	Only treated nets	Yes	Yes	79	anemic	79
965		No or unsure	Urban	Only treated nets	Yes	Yes	89	anemic	89
966		No or unsure	Urban	Only treated nets	No	Yes	85	anemic	85
967		No or unsure	Urban	Only treated nets	Yes	Yes	82	anemic	82
968		No or unsure	Urban	Only treated nets	Yes	Yes	84	anemic	84
969		No or unsure	Urban	Only treated nets	Yes	Yes	88	anemic	88
970		No or unsure	Urban	Only treated nets	Yes	Yes	85	anemic	85
971		No or unsure	Urban	Only treated nets	Yes	Yes	90	anemic	90
972		No or unsure	Urban	Only treated nets	No	Yes	91	anemic	91
973		No or unsure	Urban	Only treated nets	Yes	Yes	98	anemic	98
974		No or unsure	Urban	Only treated nets	Yes	Yes	99	anemic	99
975		No or unsure	Urban	No net	Yes	Yes	95	anemic	95
976		No or unsure	Urban	Only treated nets	Yes	Yes	88	anemic	88
977		No or unsure	Urban	Only treated nets	Yes	Yes	94	anemic	94
978		No or unsure	Urban	No net	No	Yes	81	anemic	81
979		No or unsure	Urban	Only treated nets	No	Yes	98	anemic	98
980		No or unsure	Urban	No net	Yes	Yes	99	anemic	99
981		No or unsure	Urban	No net	Yes	Yes	93	anemic	93
982		No or unsure	Urban	Only treated nets	Yes	Yes	95	anemic	95
983		No or unsure	Urban	No net	No	Yes	88	anemic	88
984		No or unsure	Urban	Only treated nets	Yes	Yes	83	anemic	83
985		No or unsure	Urban	Only treated nets	Yes	Yes	98	anemic	98
986		No or unsure	Urban	No net	No	Yes	95	anemic	95
987		No or unsure	Urban	Only treated nets	Yes	Yes	79	anemic	79
988		No or unsure	Urban	No net	No	Yes	99	anemic	99
989		No or unsure	Urban	No net	No	Yes	81	anemic	81
990		No or unsure	Urban	Only treated nets	No	Yes	80	anemic	80
991		No or unsure	Urban	No net	Yes	Yes	98	anemic	98
992		No or unsure	Urban	No net	Yes	Yes	99	anemic	99
993		No or unsure	Urban	No net	Yes	Yes	93	anemic	93
994		No or unsure	Urban	No net	Yes	Yes	90	anemic	90
995		No or unsure	Urban	No net	Yes	Yes	96	anemic	96
996		No or unsure	Urban	No net	Yes	Yes	90	anemic	90
997		No or unsure	Urban	No net	Yes	Yes	98	anemic	98
998		No or unsure	Urban	No net	Yes	Yes	99	anemic	99
999		No or unsure	Urban	Only treated nets	Yes	Yes	98	anemic	98
1000		No or unsure	Urban	No net	No	Yes	92	anemic	92
1001		No or unsure	Urban	No net	Yes	Yes	92	anemic	92
1002		No or unsure	Urban	Only treated nets	No	Yes	90	anemic	90
1003		No or unsure	Urban	Only treated nets	No	Yes	88	anemic	88
1004		No or unsure	Urban	Only treated nets	No	Yes	99	anemic	99
1005		No or unsure	Urban	No net	No	Yes	83	anemic	83
1006		No or unsure	Urban	No net	No	Yes	95	anemic	95
1007		No or unsure	Urban	Only treated nets	Yes	Yes	99	anemic	99
1008		No or unsure	Urban	Only treated nets	Yes	Yes	73	anemic	73
1009		No or unsure	Urban	Only treated nets	Yes	Yes	86	anemic	86
1010		No or unsure	Urban	No net	Yes	Yes	94	anemic	94
1011		No or unsure	Urban	No net	No	Yes	73	anemic	73
1012		No or unsure	Urban	No net	No	Yes	71	anemic	71
1013		No or unsure	Urban	Only treated nets	Yes	Yes	80	anemic	80
1014		No or unsure	Urban	Only treated nets	Yes	Yes	93	anemic	93
1015		No or unsure	Urban	Only treated nets	Yes	Yes	89	anemic	89
1016		No or unsure	Urban	Only treated nets	Yes	Yes	79	anemic	79
1017		No or unsure	Urban	Only treated nets	Yes	Yes	87	anemic	87
1018		No or unsure	Urban	Only treated nets	Yes	Yes	95	anemic	95
1019		No or unsure	Urban	Only treated nets	Yes	Yes	86	anemic	86
1020		No or unsure	Urban	Only treated nets	No	Yes	88	anemic	88
1021		No or unsure	Urban	No net	Yes	Yes	77	anemic	77
1022		No or unsure	Urban	No net	Yes	Yes	82	anemic	82
1023		No or unsure	Urban	No net	Yes	Yes	97	anemic	97
1024		No or unsure	Urban	Only treated nets	No	Yes	98	anemic	98
1025		No or unsure	Urban	Only treated nets	Yes	Yes	98	anemic	98
1026		No or unsure	Urban	No net	No	Yes	90	anemic	90
1027		No or unsure	Urban	No net	No	Yes	99	anemic	99
1028		No or unsure	Urban	Only treated nets	No	Yes	94	anemic	94
1029		No or unsure	Urban	Only treated nets	No	Yes	99	anemic	99
1030		No or unsure	Urban	No net	No	Yes	91	anemic	91
1031		No or unsure	Urban	Only treated nets	No	Yes	92	anemic	92
1032		No or unsure	Urban	Only treated nets	No	Yes	73	anemic	73
1033		No or unsure	Urban	Only treated nets	No	Yes	97	anemic	97
1034		No or unsure	Urban	Only treated nets	No	Yes	92	anemic	92
1035		No or unsure	Urban	No net	Yes	Yes	81	anemic	81
1036		No or unsure	Urban	Only treated nets	No	Yes	97	anemic	97
1037		No or unsure	Urban	Only treated nets	Yes	Yes	97	anemic	97
1038		No or unsure	Urban	Only treated nets	No	Yes	92	anemic	92
1039		No or unsure	Urban	Only treated nets	No	Yes	96	anemic	96
1040		No or unsure	Urban	No net	Yes	Yes	84	anemic	84
1041		No or unsure	Urban	No net	Yes	Yes	71	anemic	71
1042		No or unsure	Urban	No net	No	Yes	96	anemic	96
1043		No or unsure	Urban	No net	No	Yes	84	anemic	84
1044		No or unsure	Urban	No net	Yes	Yes	92	anemic	92
1045		No or unsure	Urban	Only treated nets		Yes	88	anemic	88
1046		No or unsure	Urban	Only treated nets		Yes	89	anemic	89
1047		No or unsure	Urban	Only treated nets	No	Yes	99	anemic	99
1048		No or unsure	Urban	Only treated nets	No	Yes	94	anemic	94
1049		No or unsure	Urban	Only treated nets	No	Yes	99	anemic	99
1050		No or unsure	Urban	Only treated nets	No	Yes	92	anemic	92
1051		No or unsure	Urban	Only treated nets	Yes	Yes	95	anemic	95
1052		No or unsure	Urban	Only treated nets	Yes	Yes	99	anemic	99
1053		No or unsure	Urban	Only treated nets	Yes	Yes	85	anemic	85
1054		No or unsure	Urban	Only treated nets	Yes	Yes	88	anemic	88
1055		No or unsure	Urban	Only treated nets	Yes	Yes	93	anemic	93
1056		No or unsure	Urban	No net	Yes	Yes	92	anemic	92
1057		No or unsure	Urban	Only treated nets	Yes	Yes	95	anemic	95
1058		No or unsure	Urban	Only treated nets	Yes	Yes	80	anemic	80
1059		No or unsure	Urban	No net	No	Yes	92	anemic	92
1060		No or unsure	Urban	No net	No	Yes	97	anemic	97
1061		No or unsure	Urban	Only treated nets	Yes	Yes	91	anemic	91
1062		No or unsure	Urban	Only treated nets	Yes	Yes	88	anemic	88
1063		No or unsure	Urban	Only treated nets	Yes	Yes	90	anemic	90
1064		No or unsure	Urban	Only treated nets	Yes	Yes	97	anemic	97
1065		No or unsure	Urban	Only treated nets	Yes	Yes	99	anemic	99
1066		No or unsure	Urban	No net	No	Yes	78	anemic	78
1067		No or unsure	Urban	Only treated nets	Yes	Yes	86	anemic	86
1068		No or unsure	Urban	No net	Yes	Yes	90	anemic	90
1069		No or unsure	Urban	No net	Yes	Yes	90	anemic	90
1070		No or unsure	Urban	No net	Yes	Yes	93	anemic	93
1071		No or unsure	Urban	No net	Yes	Yes	88	anemic	88
1072		No or unsure	Urban	No net	Yes	Yes	93	anemic	93
1073		No or unsure	Rural	Only treated nets	No	Yes	87	anemic	87
1074		No or unsure	Rural	Only treated nets	Yes	Yes	84	anemic	84
1075		No or unsure	Rural	Only treated nets	Yes	Yes	95	anemic	95
1076		No or unsure	Rural	No net	Yes	Yes	93	anemic	93
1077		No or unsure	Rural	Only treated nets	Yes	Yes	93	anemic	93
1078		No or unsure	Rural	Only treated nets	Yes	Yes	99	anemic	99
1079		No or unsure	Rural	Only treated nets	No	Yes	92	anemic	92
1080		No or unsure	Rural	Only treated nets		Yes	98	anemic	98
1081		No or unsure	Rural	Only treated nets		Yes	95	anemic	95
1082		No or unsure	Rural	Only treated nets	No	Yes	94	anemic	94
1083		No or unsure	Rural	Only treated nets	Yes	Yes	95	anemic	95
1084		No or unsure	Rural	Only treated nets		Yes	90	anemic	90
1085		No or unsure	Rural	Only treated nets	Yes	Yes	92	anemic	92
1086		No or unsure	Rural	Only treated nets	Yes	Yes	98	anemic	98
1087		No or unsure	Rural	No net	Yes	Yes	90	anemic	90
1088		No or unsure	Rural	Only treated nets		Yes	82	anemic	82
1089		No or unsure	Rural	Only treated nets		Yes	88	anemic	88
1090		No or unsure	Rural	Only treated nets	Yes	Yes	95	anemic	95
1091		No or unsure	Rural	Only treated nets	Yes	Yes	86	anemic	86
1092		No or unsure	Rural	Only treated nets	Yes	Yes	86	anemic	86
1093		No or unsure	Rural	Only treated nets		Yes	95	anemic	95
1094		No or unsure	Rural	Only treated nets		Yes	99	anemic	99
1095		No or unsure	Rural	Only treated nets	Yes	Yes	98	anemic	98
1096		No or unsure	Rural	Only treated nets	Yes	Yes	87	anemic	87
1097		No or unsure	Rural	Only treated nets	Yes	Yes	85	anemic	85
1098		No or unsure	Rural	Only treated nets	Yes	Yes	98	anemic	98
1099		No or unsure	Rural	Only treated nets	Yes	Yes	88	anemic	88
1100		No or unsure	Rural	Only treated nets	Yes	Yes	92	anemic	92
1101		No or unsure	Rural	Only treated nets	Yes	Yes	95	anemic	95
1102		No or unsure	Rural	Only treated nets	No	Yes	83	anemic	83
1103		No or unsure	Rural	Only treated nets	No	Yes	87	anemic	87
1104		No or unsure	Rural	Only treated nets	No	Yes	87	anemic	87
1105		No or unsure	Rural	Only treated nets	No	Yes	93	anemic	93
1106		No or unsure	Rural	Only treated nets	Yes	Yes	95	anemic	95
1107		No or unsure	Rural	Only treated nets	Yes	Yes	72	anemic	72
1108		No or unsure	Rural	Only treated nets	Yes	Yes	84	anemic	84
1109		No or unsure	Rural	Only treated nets		Yes	89	anemic	89
1110		No or unsure	Rural	Only treated nets		Yes	97	anemic	97
1111		No or unsure	Rural	Only treated nets		Yes	90	anemic	90
1112		No or unsure	Rural	No net		Yes	78	anemic	78
1113		No or unsure	Rural	No net		Yes	86	anemic	86
1114		No or unsure	Rural	No net	No	Yes	92	anemic	92
1115		No or unsure	Rural	No net	No	Yes	80	anemic	80
1116		No or unsure	Rural	No net	No	Yes	89	anemic	89
1117		No or unsure	Rural	Only treated nets	No	Yes	99	anemic	99
1118		No or unsure	Rural	No net	Yes	Yes	84	anemic	84
1119		No or unsure	Rural	No net	Yes	Yes	82	anemic	82
1120		No or unsure	Rural	Only treated nets	Yes	Yes	77	anemic	77
1121		No or unsure	Rural	Only treated nets	Yes	Yes	77	anemic	77
1122		No or unsure	Rural	Only treated nets	Yes	Yes	95	anemic	95
1123		No or unsure	Rural	Only treated nets	Yes	Yes	82	anemic	82
1124		No or unsure	Rural	Only treated nets	Yes	Yes	96	anemic	96
1125		No or unsure	Rural	Only treated nets	No	Yes	83	anemic	83
1126		No or unsure	Rural	Only treated nets	Yes	Yes	98	anemic	98
1127		No or unsure	Rural	Only treated nets	Yes	Yes	91	anemic	91
1128		No or unsure	Rural	Only treated nets	Yes	Yes	78	anemic	78
1129		No or unsure	Rural	Only treated nets	No	Yes	89	anemic	89
1130		No or unsure	Rural	Only treated nets	Yes	Yes	82	anemic	82
1131		No or unsure	Rural	Only treated nets	Yes	Yes	86	anemic	86
1132		No or unsure	Rural	No net	Yes	Yes	95	anemic	95
1133		No or unsure	Rural	No net	Yes	Yes	88	anemic	88
1134		No or unsure	Rural	Only treated nets	Yes	Yes	98	anemic	98
1135		No or unsure	Rural	Only treated nets	Yes	Yes	96	anemic	96
1136		No or unsure	Rural	Only treated nets	Yes	Yes	88	anemic	88
1137		No or unsure	Rural	No net	No	Yes	89	anemic	89
1138		No or unsure	Rural	No net	No	Yes	89	anemic	89
1139		No or unsure	Rural	Only treated nets	Yes	Yes	82	anemic	82
1140		No or unsure	Rural	Only treated nets	Yes	Yes	90	anemic	90
1141		No or unsure	Rural	Only treated nets	No	Yes	89	anemic	89
1142		No or unsure	Rural	No net	No	Yes	84	anemic	84
1143		No or unsure	Rural	Only treated nets	No	Yes	96	anemic	96
1144		No or unsure	Rural	Only treated nets	Yes	Yes	94	anemic	94
1145		No or unsure	Rural	Only treated nets	Yes	Yes	73	anemic	73
1146		No or unsure	Rural	Only treated nets	Yes	Yes	92	anemic	92
1147		No or unsure	Rural	Only treated nets	Yes	Yes	86	anemic	86
1148		No or unsure	Rural	Only treated nets	Yes	Yes	93	anemic	93
1149		No or unsure	Rural	Only treated nets	Yes	Yes	95	anemic	95
1150		No or unsure	Rural	Only treated nets		Yes	95	anemic	95
1151		No or unsure	Rural	Only treated nets	Yes	Yes	82	anemic	82
1152		No or unsure	Rural	Only treated nets	Yes	Yes	97	anemic	97
1153		No or unsure	Rural	Only treated nets	Yes	Yes	94	anemic	94
1154		No or unsure	Rural	Only treated nets		Yes	99	anemic	99
1155		No or unsure	Rural	No net		Yes	83	anemic	83
1156		No or unsure	Rural	Only treated nets		Yes	89	anemic	89
1157		No or unsure	Rural	Only treated nets		Yes	98	anemic	98
1158		No or unsure	Rural	Only treated nets		Yes	84	anemic	84
1159		No or unsure	Rural	Only treated nets		Yes	94	anemic	94
1160		No or unsure	Rural	Only treated nets		Yes	96	anemic	96
1161		No or unsure	Rural	No net	Yes	Yes	92	anemic	92
1162		No or unsure	Rural	Only treated nets	Yes	Yes	96	anemic	96
1163		No or unsure	Rural	Only treated nets	Yes	Yes	82	anemic	82
1164		No or unsure	Rural	Only treated nets	Yes	Yes	91	anemic	91
1165		No or unsure	Rural	Only treated nets	Yes	Yes	98	anemic	98
1166		No or unsure	Rural	Only treated nets	Yes	Yes	89	anemic	89
1167		No or unsure	Rural	Only treated nets	Yes	Yes	93	anemic	93
1168		No or unsure	Rural	Only treated nets	Yes	Yes	88	anemic	88
1169		No or unsure	Rural	Only treated nets	No	Yes	97	anemic	97
1170		No or unsure	Rural	Only treated nets	Yes	Yes	74	anemic	74
1171		No or unsure	Rural	Only treated nets		Yes	95	anemic	95
1172		No or unsure	Rural	Only treated nets	Yes	Yes	70	anemic	70
1173		No or unsure	Rural	No net	Yes	Yes	90	anemic	90
1174		No or unsure	Rural	Only treated nets	Yes	Yes	98	anemic	98
1175		No or unsure	Rural	No net	Yes	Yes	72	anemic	72
1176		No or unsure	Rural	No net	No	Yes	92	anemic	92
1177		No or unsure	Rural	No net	No	Yes	86	anemic	86
1178		No or unsure	Rural	No net	No	Yes	99	anemic	99
1179		No or unsure	Rural	Only treated nets	Yes	Yes	94	anemic	94
1180		No or unsure	Rural	Only treated nets	Yes	Yes	94	anemic	94
1181		No or unsure	Rural	Only treated nets	Yes	Yes	77	anemic	77
1182		No or unsure	Rural	Only treated nets	Yes	Yes	83	anemic	83
1183		No or unsure	Rural	Only treated nets	Yes	Yes	85	anemic	85
1184		No or unsure	Rural	Only treated nets	Yes	Yes	86	anemic	86
1185		No or unsure	Rural	Only treated nets	No	Yes	88	anemic	88
1186		No or unsure	Rural	Only treated nets	No	Yes	88	anemic	88
1187		No or unsure	Rural	No net	No	Yes	94	anemic	94
1188		No or unsure	Rural	No net	No	Yes	94	anemic	94
1189		No or unsure	Rural	No net	No	Yes	99	anemic	99
1190		No or unsure	Rural	Only treated nets	No	Yes	92	anemic	92
1191		No or unsure	Rural	Only treated nets	No	Yes	83	anemic	83
1192		No or unsure	Rural	Only treated nets	Yes	Yes	79	anemic	79
1193		No or unsure	Rural	Only treated nets	No	Yes	84	anemic	84
1194		No or unsure	Rural	Only treated nets	Yes	Yes	72	anemic	72
1195		No or unsure	Rural	Only treated nets	No	Yes	94	anemic	94
1196		No or unsure	Rural	Only treated nets	Yes	Yes	81	anemic	81
1197		No or unsure	Rural	Only treated nets	Yes	Yes	86	anemic	86
1198		No or unsure	Rural	Only treated nets	Yes	Yes	80	anemic	80
1199		No or unsure	Rural	Only treated nets	Yes	Yes	94	anemic	94
1200		No or unsure	Rural	Only treated nets	Yes	Yes	78	anemic	78
1201		No or unsure	Rural	No net	Yes	Yes	92	anemic	92
1202		No or unsure	Rural	No net	Yes	Yes	91	anemic	91
1203		No or unsure	Rural	No net	Yes	Yes	99	anemic	99
1204		No or unsure	Rural	No net	No	Yes	73	anemic	73
1205		No or unsure	Rural	No net	No	Yes	91	anemic	91
1206		No or unsure	Rural	No net	Yes	Yes	79	anemic	79
1207		No or unsure	Rural	Only treated nets	Yes	Yes	91	anemic	91
1208		No or unsure	Rural	Only treated nets	Yes	Yes	70	anemic	70
1209		No or unsure	Rural	Only treated nets	No	Yes	79	anemic	79
1210		No or unsure	Rural	Only treated nets	No	Yes	91	anemic	91
1211		No or unsure	Rural	Only treated nets	Yes	Yes	82	anemic	82
1212		No or unsure	Rural	No net	Yes	Yes	77	anemic	77
1213		No or unsure	Rural	Only treated nets	No	Yes	96	anemic	96
1214		No or unsure	Rural	Only treated nets	No	Yes	97	anemic	97
1215		No or unsure	Rural	Only treated nets	Yes	Yes	78	anemic	78
1216		No or unsure	Rural	Only treated nets	Yes	Yes	82	anemic	82
1217		No or unsure	Rural	No net		Yes	94	anemic	94
1218		No or unsure	Rural	Only treated nets	Yes	Yes	89	anemic	89
1219		No or unsure	Rural	No net	Yes	Yes	85	anemic	85
1220		No or unsure	Rural	No net	Yes	Yes	81	anemic	81
1221		No or unsure	Rural	Only treated nets	Yes	Yes	94	anemic	94
1222		No or unsure	Rural	Only treated nets	Yes	Yes	95	anemic	95
1223		No or unsure	Rural	Only treated nets	Yes	Yes	91	anemic	91
1224		No or unsure	Rural	Only treated nets	Yes	Yes	81	anemic	81
1225		No or unsure	Rural	No net	Yes	Yes	96	anemic	96
1226		No or unsure	Rural	Only treated nets	Yes	Yes	95	anemic	95
1227		No or unsure	Rural	Only treated nets	Yes	Yes	91	anemic	91
1228		No or unsure	Rural	Only treated nets	Yes	Yes	82	anemic	82
1229		No or unsure	Rural	Only treated nets	Yes	Yes	96	anemic	96
1230		No or unsure	Rural	Only treated nets	No	Yes	80	anemic	80
1231		No or unsure	Rural	Only treated nets	Yes	Yes	98	anemic	98
1232		No or unsure	Rural	Only treated nets	Yes	Yes	94	anemic	94
1233		No or unsure	Rural	Only treated nets	No	Yes	99	anemic	99
1234		No or unsure	Rural	Only treated nets	No	Yes	86	anemic	86
1235		No or unsure	Rural	Only treated nets		Yes	99	anemic	99
1236		No or unsure	Rural	Only treated nets		Yes	99	anemic	99
1237		No or unsure	Rural	Only treated nets	Yes	Yes	95	anemic	95
1238		No or unsure	Rural	Only treated nets		Yes	93	anemic	93
1239		No or unsure	Rural	No net	Yes	Yes	95	anemic	95
1240		No or unsure	Rural	Only treated nets	Yes	Yes	95	anemic	95
1241		No or unsure	Rural	Only treated nets		Yes	93	anemic	93
1242		No or unsure	Rural	Only treated nets		Yes	98	anemic	98
1243		No or unsure	Rural	Only treated nets		Yes	90	anemic	90
1244		No or unsure	Rural	Only treated nets	No	Yes	77	anemic	77
1245		No or unsure	Rural	Only treated nets		Yes	96	anemic	96
1246		No or unsure	Rural	Only treated nets		Yes	94	anemic	94
1247		No or unsure	Rural	Only treated nets	Yes	Yes	95	anemic	95
1248		No or unsure	Rural	Only treated nets	Yes	Yes	86	anemic	86
1249		No or unsure	Rural	Only treated nets		Yes	87	anemic	87
1250		No or unsure	Rural	Only treated nets		Yes	87	anemic	87
1251		No or unsure	Rural	Only treated nets	Yes	Yes	93	anemic	93
1252		No or unsure	Rural	Only treated nets	Yes	Yes	99	anemic	99
1253		No or unsure	Rural	Only treated nets	Yes	Yes	84	anemic	84
1254		No or unsure	Rural	Only treated nets	Yes	Yes	96	anemic	96
1255		No or unsure	Rural	Only treated nets	Yes	Yes	72	anemic	72
1256		No or unsure	Rural	Only treated nets	Yes	Yes	83	anemic	83
1257		No or unsure	Rural	Only treated nets	Yes	Yes	90	anemic	90
1258		No or unsure	Rural	Only treated nets		Yes	87	anemic	87
1259		No or unsure	Rural	Only treated nets	Yes	Yes	99	anemic	99
1260		No or unsure	Rural	Only treated nets	Yes	Yes	91	anemic	91
1261		No or unsure	Rural	Only treated nets	Yes	Yes	90	anemic	90
1262		No or unsure	Rural	Only treated nets	Yes	Yes	93	anemic	93
1263		No or unsure	Rural	Only treated nets	No	Yes	95	anemic	95
1264		No or unsure	Rural	Only treated nets	No	Yes	92	anemic	92
1265		No or unsure	Rural	No net	Yes	Yes	90	anemic	90
1266		No or unsure	Rural	Only treated nets	Yes	Yes	80	anemic	80
1267		No or unsure	Rural	Only treated nets	No	Yes	97	anemic	97
1268		No or unsure	Rural	Only treated nets	Yes	Yes	97	anemic	97
1269		No or unsure	Rural	Only treated nets	Yes	Yes	94	anemic	94
1270		No or unsure	Rural	Only treated nets	Yes	Yes	97	anemic	97
1271		No or unsure	Rural	Only treated nets	No	Yes	90	anemic	90
1272		No or unsure	Rural	Only treated nets	No	Yes	86	anemic	86
1273		No or unsure	Rural	Only treated nets	Yes	Yes	97	anemic	97
1274		No or unsure	Rural	Only treated nets	No	Yes	89	anemic	89
1275		No or unsure	Rural	Only treated nets	Yes	Yes	84	anemic	84
1276		No or unsure	Rural	Only treated nets	Yes	Yes	91	anemic	91
1277		No or unsure	Rural	Only treated nets	Yes	Yes	96	anemic	96
1278		No or unsure	Rural	Only treated nets	No	Yes	89	anemic	89
1279		No or unsure	Rural	No net	Yes	Yes	92	anemic	92
1280		No or unsure	Rural	No net	No	Yes	94	anemic	94
1281		No or unsure	Rural	No net	No	Yes	89	anemic	89
1282		No or unsure	Rural	No net	No	Yes	99	anemic	99
1283		No or unsure	Rural	Only treated nets	Yes	Yes	89	anemic	89
1284		No or unsure	Rural	Only treated nets	Yes	Yes	91	anemic	91
1285		No or unsure	Rural	Only treated nets	Yes	Yes	90	anemic	90
1286		No or unsure	Rural	Only treated nets	Yes	Yes	97	anemic	97
1287		No or unsure	Rural	Only treated nets	Yes	Yes	99	anemic	99
1288		No or unsure	Rural	Only treated nets	Yes	Yes	81	anemic	81
1289		No or unsure	Rural	No net	Yes	Yes	97	anemic	97
1290		No or unsure	Rural	Only treated nets	Yes	Yes	87	anemic	87
1291		No or unsure	Rural	Only treated nets		Yes	96	anemic	96
1292		No or unsure	Rural	Only treated nets	No	Yes	92	anemic	92
1293		No or unsure	Rural	Only treated nets	No	Yes	96	anemic	96
1294		No or unsure	Rural	No net	Yes	Yes	93	anemic	93
1295		No or unsure	Rural	Only treated nets	Yes	Yes	87	anemic	87
1296		No or unsure	Rural	Only treated nets	Yes	Yes	85	anemic	85
1297		No or unsure	Rural	Only treated nets	Yes	Yes	83	anemic	83
1298		No or unsure	Rural	Only treated nets	Yes	Yes	95	anemic	95
1299		No or unsure	Rural	No net	Yes	Yes	96	anemic	96
1300		No or unsure	Rural	Only treated nets	Yes	Yes	71	anemic	71
1301		No or unsure	Rural	Only treated nets	Yes	Yes	95	anemic	95
1302		No or unsure	Rural	Only treated nets	Yes	Yes	87	anemic	87
1303		No or unsure	Rural	No net	Yes	Yes	82	anemic	82
1304		No or unsure	Rural	Only treated nets	Yes	Yes	83	anemic	83
1305		No or unsure	Rural	Only treated nets	Yes	Yes	80	anemic	80
1306		No or unsure	Rural	Only treated nets	No	Yes	81	anemic	81
1307		No or unsure	Rural	Only treated nets	Yes	Yes	98	anemic	98
1308		No or unsure	Rural	Only treated nets	Yes	Yes	97	anemic	97
1309		No or unsure	Rural	Only treated nets	Yes	Yes	95	anemic	95
1310		No or unsure	Rural	Only treated nets	Yes	Yes	93	anemic	93
1311		No or unsure	Rural	Only treated nets		Yes	94	anemic	94
1312		No or unsure	Rural	Only treated nets		Yes	94	anemic	94
1313		No or unsure	Rural	Only treated nets	No	Yes	84	anemic	84
1314		No or unsure	Rural	Only treated nets	No	Yes	98	anemic	98
1315		No or unsure	Rural	Only treated nets	No	Yes	94	anemic	94
1316		No or unsure	Rural	No net	Yes	Yes	91	anemic	91
1317		No or unsure	Rural	No net	Yes	Yes	94	anemic	94
1318		No or unsure	Rural	Only treated nets		Yes	82	anemic	82
1319		No or unsure	Rural	Only treated nets		Yes	81	anemic	81
1320		No or unsure	Rural	Only treated nets	No	Yes	81	anemic	81
1321		No or unsure	Rural	Only treated nets		Yes	89	anemic	89
1322		No or unsure	Rural	Only treated nets		Yes	93	anemic	93
1323		No or unsure	Rural	Only treated nets		Yes	89	anemic	89
1324		No or unsure	Rural	No net		Yes	88	anemic	88
1325		No or unsure	Rural	No net		Yes	93	anemic	93
1326		No or unsure	Rural	No net		Yes	97	anemic	97
1327		No or unsure	Rural	Only treated nets		Yes	94	anemic	94
1328		No or unsure	Rural	Only treated nets		Yes	81	anemic	81
1329		No or unsure	Rural	Only treated nets		Yes	82	anemic	82
1330		No or unsure	Rural	Only treated nets	Yes	Yes	93	anemic	93
1331		No or unsure	Rural	Only treated nets	Yes	Yes	92	anemic	92
1332		No or unsure	Rural	Only treated nets	Yes	Yes	88	anemic	88
1333		No or unsure	Rural	Only treated nets	Yes	Yes	97	anemic	97
1334		No or unsure	Rural	Only treated nets		Yes	84	anemic	84
1335		No or unsure	Rural	Only treated nets		Yes	96	anemic	96
1336		No or unsure	Rural	Only treated nets		Yes	90	anemic	90
1337		No or unsure	Rural	Only treated nets		Yes	99	anemic	99
1338		No or unsure	Rural	Only treated nets		Yes	93	anemic	93
1339		No or unsure	Rural	Only treated nets		Yes	83	anemic	83
1340		No or unsure	Rural	Only treated nets		Yes	88	anemic	88
1341		No or unsure	Rural	Only treated nets		Yes	93	anemic	93
1342		No or unsure	Rural	Only treated nets		Yes	80	anemic	80
1343		No or unsure	Rural	Only treated nets		Yes	97	anemic	97
1344		No or unsure	Rural	Only treated nets	No	Yes	94	anemic	94
1345		No or unsure	Rural	Only treated nets	No	Yes	92	anemic	92
1346		No or unsure	Rural	Only treated nets		Yes	92	anemic	92
1347		No or unsure	Rural	No net	Yes	Yes	99	anemic	99
1348		No or unsure	Rural	No net	Yes	Yes	93	anemic	93
1349		No or unsure	Rural	Only treated nets		Yes	76	anemic	76
1350		No or unsure	Rural	Only treated nets		Yes	92	anemic	92
1351		No or unsure	Rural	Only treated nets		Yes	88	anemic	88
1352		No or unsure	Urban	No net	Yes	Yes	87	anemic	87
1353		No or unsure	Urban	No net	Yes	Yes	98	anemic	98
1354		No or unsure	Urban	Only treated nets	Yes	Yes	95	anemic	95
1355		No or unsure	Urban	Only treated nets	Yes	Yes	83	anemic	83
1356		No or unsure	Urban	No net		Yes	93	anemic	93
1357		No or unsure	Urban	No net	No	Yes	76	anemic	76
1358		No or unsure	Urban	Only treated nets	Yes	Yes	94	anemic	94
1359		No or unsure	Urban	No net	No	Yes	81	anemic	81
1360		No or unsure	Urban	No net	Yes	Yes	98	anemic	98
1361		No or unsure	Urban	Only treated nets	Yes	Yes	86	anemic	86
1362		No or unsure	Urban	Only treated nets	Yes	Yes	94	anemic	94
1363		No or unsure	Urban	No net	Yes	Yes	85	anemic	85
1364		No or unsure	Urban	No net	No	Yes	99	anemic	99
1365		No or unsure	Urban	Only treated nets	Yes	Yes	91	anemic	91
1366		No or unsure	Urban	No net	Yes	Yes	91	anemic	91
1367		No or unsure	Urban	Only treated nets	Yes	Yes	99	anemic	99
1368		No or unsure	Urban	No net	Yes	Yes	95	anemic	95
1369		No or unsure	Urban	Only treated nets	Yes	Yes	83	anemic	83
1370		No or unsure	Urban	Only treated nets	Yes	Yes	87	anemic	87
1371		No or unsure	Urban	Only treated nets	Yes	Yes	87	anemic	87
1372		No or unsure	Urban	No net	No	Yes	77	anemic	77
1373		No or unsure	Urban	No net	Yes	Yes	99	anemic	99
1374		No or unsure	Urban	Only treated nets	Yes	Yes	95	anemic	95
1375		No or unsure	Urban	No net	Yes	Yes	95	anemic	95
1376		No or unsure	Urban	Only treated nets	No	Yes	75	anemic	75
1377		No or unsure	Urban	Only treated nets	No	Yes	80	anemic	80
1378		No or unsure	Urban	Only treated nets	Yes	Yes	87	anemic	87
1379		No or unsure	Urban	Only treated nets	Yes	Yes	98	anemic	98
1380		No or unsure	Urban	Only treated nets	Yes	Yes	99	anemic	99
1381		No or unsure	Urban	Only treated nets	Yes	Yes	90	anemic	90
1382		No or unsure	Urban	Only treated nets	Yes	Yes	96	anemic	96
1383		No or unsure	Urban	Only treated nets	Yes	Yes	93	anemic	93
1384		No or unsure	Urban	Only treated nets	Yes	Yes	84	anemic	84
1385		No or unsure	Urban	Only treated nets	Yes	Yes	87	anemic	87
1386		No or unsure	Urban	Only treated nets	Yes	Yes	94	anemic	94
1387		No or unsure	Urban	Only treated nets	Yes	Yes	91	anemic	91
1388		No or unsure	Urban	Only treated nets	Yes	Yes	86	anemic	86
1389		No or unsure	Urban	Only treated nets	Yes	Yes	97	anemic	97
1390		No or unsure	Urban	Only treated nets	Yes	Yes	97	anemic	97
1391		No or unsure	Urban	No net	Yes	Yes	99	anemic	99
1392		No or unsure	Urban	No net	Yes	Yes	93	anemic	93
1393		No or unsure	Urban	Only treated nets	Yes	Yes	71	anemic	71
1394		No or unsure	Urban	Only treated nets	Yes	Yes	62	anemic	62
1395		No or unsure	Urban	Only treated nets	Yes	Yes	64	anemic	64
1396		No or unsure	Urban	Only treated nets	Yes	Yes	67	anemic	67
1397		No or unsure	Urban	Only treated nets	Yes	Yes	67	anemic	67
1398		No or unsure	Urban	Only treated nets	Yes	Yes	63	anemic	63
1399		No or unsure	Urban	No net	Yes	Yes	47	anemic	47
1400		No or unsure	Urban	No net	Yes	Yes	58	anemic	58
1401		No or unsure	Urban	No net	Yes	Yes	49	anemic	49
1402		No or unsure	Urban	Only treated nets	Yes	Yes	51	anemic	51
1403		No or unsure	Urban	Only treated nets	Yes	Yes	60	anemic	60
1404		No or unsure	Urban	Only treated nets	Yes	Yes	67	anemic	67
1405		No or unsure	Urban	Only treated nets	Yes	Yes	65	anemic	65
1406		No or unsure	Urban	Only treated nets	Yes	Yes	63	anemic	63
1407		No or unsure	Urban	No net	No	Yes	53	anemic	53
1408		No or unsure	Urban	Only treated nets	Yes	Yes	58	anemic	58
1409		No or unsure	Urban	Only treated nets	Yes	Yes	67	anemic	67
1410		No or unsure	Urban	No net	Yes	Yes	47	anemic	47
1411		No or unsure	Urban	No net	Yes	Yes	69	anemic	69
1412		No or unsure	Rural	Only treated nets	Yes	Yes	65	anemic	65
1413		No or unsure	Rural	Only treated nets	No	Yes	53	anemic	53
1414		No or unsure	Rural	Only treated nets	Yes	Yes	69	anemic	69
1415		No or unsure	Rural	Only treated nets	Yes	Yes	49	anemic	49
1416		No or unsure	Rural	No net	Yes	Yes	67	anemic	67
1417		No or unsure	Rural	Only treated nets	Yes	Yes	59	anemic	59
1418		No or unsure	Rural	Only treated nets	No	Yes	66	anemic	66
1419		No or unsure	Rural	Only treated nets	No	Yes	42	anemic	42
1420		No or unsure	Rural	Only treated nets	Yes	Yes	54	anemic	54
1421		Yes	Urban	No net	Yes	No	112	Not anemic	112
1422		Yes	Rural	No net	No	No	119	Not anemic	119
1423		Yes	Urban	No net	No	No	116	Not anemic	116
1424		Yes	Rural	No net	Yes	No	112	Not anemic	112
1425		Yes	Urban	No net	Yes	No	119	Not anemic	119
1426		Yes	Rural	No net		No	115	Not anemic	115
1427		Yes	Urban	No net	Yes	No	117	Not anemic	117
1428		Yes	Urban	Only treated nets	No	Yes	128	Not anemic	128
1429		Yes	Urban	Only treated nets	Yes	Yes	120	Not anemic	120
1430		Yes	Rural	Only treated nets	Yes	Yes	125	Not anemic	125
1431		Yes	Rural	Only treated nets	Yes	Yes	117	Not anemic	117
1432		Yes	Rural	Only treated nets	Yes	Yes	126	Not anemic	126
1433		Yes	Rural	Only treated nets	Yes	Yes	118	Not anemic	118
1434		Yes	Rural	Only treated nets	Yes	Yes	113	Not anemic	113
1435		Yes	Rural	Only treated nets	Yes	Yes	112	Not anemic	112
1436		Yes	Rural	Only treated nets	Yes	Yes	125	Not anemic	125
1437		Yes	Rural	Only treated nets	No	Yes	121	Not anemic	121
1438		Yes	Rural	Only treated nets	Yes	Yes	117	Not anemic	117
1439		Yes	Rural	Only treated nets	Yes	Yes	110	Not anemic	110
1440		Yes	Rural	Only treated nets	Yes	Yes	113	Not anemic	113
1441		Yes	Rural	No net	Yes	Yes	112	Not anemic	112
1442		Yes	Rural	No net	Yes	Yes	133	Not anemic	133
1443		Yes	Rural	No net	Yes	Yes	110	Not anemic	110
1444		Yes	Rural	No net	Yes	Yes	112	Not anemic	112
1445		Yes	Rural	Only treated nets	Yes	Yes	118	Not anemic	118
1446		Yes	Rural	No net	Yes	Yes	116	Not anemic	116
1447		Yes	Rural	No net	No	Yes	114	Not anemic	114
1448		Yes	Rural	Only treated nets	No	Yes	121	Not anemic	121
1449		Yes	Urban	Only treated nets	Yes	Yes	126	Not anemic	126
1450		Yes	Urban	Only treated nets	Yes	Yes	111	Not anemic	111
1451		Yes	Urban	No net	Yes	Yes	120	Not anemic	120
1452		Yes	Rural	No net	Yes	Yes	125	Not anemic	125
1453		Yes	Rural	Only treated nets	Yes	Yes	120	Not anemic	120
1454		Yes	Rural	Only treated nets	Yes	Yes	120	Not anemic	120
1455		Yes	Rural	Only treated nets		Yes	110	Not anemic	110
1456		Yes	Rural	Only treated nets		Yes	110	Not anemic	110
1457		Yes	Rural	Only treated nets		Yes	120	Not anemic	120
1458		Yes	Rural	Only treated nets	Yes	Yes	115	Not anemic	115
1459		Yes	Rural	Only treated nets		Yes	124	Not anemic	124
1460		Yes	Rural	Only treated nets		Yes	114	Not anemic	114
1461		Yes	Rural	Only treated nets	Yes	Yes	116	Not anemic	116
1462		Yes	Rural	No net	No	Yes	123	Not anemic	123
1463		Yes	Rural	Only treated nets	Yes	Yes	118	Not anemic	118
1464		Yes	Rural	Only treated nets	No	Yes	110	Not anemic	110
1465		Yes	Urban	No net	Yes	Yes	131	Not anemic	131
1466		Yes	Urban	Only treated nets	No	Yes	119	Not anemic	119
1467		Yes	Urban	No net	Yes	Yes	112	Not anemic	112
1468		Yes	Urban	No net	Yes	Yes	122	Not anemic	122
1469		Yes	Urban	No net	Yes	Yes	134	Not anemic	134
1470		Yes	Urban	No net	Yes	Yes	121	Not anemic	121
1471		Yes	Urban	No net	No	Yes	113	Not anemic	113
1472		Yes	Urban	No net	Yes	Yes	110	Not anemic	110
1473		Yes	Urban	Only treated nets	Yes	Yes	121	Not anemic	121
1474		Yes	Urban	Only treated nets	Yes	Yes	115	Not anemic	115
1475		Yes	Urban	No net	Yes	Yes	113	Not anemic	113
1476		Yes	Urban	No net	Yes	Yes	110	Not anemic	110
1477		Yes	Urban	No net	Yes	Yes	122	Not anemic	122
1478		Yes	Urban	No net		Yes	113	Not anemic	113
1479		Yes	Rural	Only treated nets	No	Yes	120	Not anemic	120
1480		Yes	Urban	No net	Yes	Yes	114	Not anemic	114
1481		Yes	Rural	No net	Yes	Yes	116	Not anemic	116
1482		Yes	Rural	No net	Yes	Yes	117	Not anemic	117
1483		Yes	Rural	Only treated nets	Yes	Yes	119	Not anemic	119
1484		Yes	Rural	Only treated nets	Yes	Yes	116	Not anemic	116
1485		Yes	Rural	Only treated nets	Yes	Yes	124	Not anemic	124
1486		Yes	Rural	No net	Yes	Yes	112	Not anemic	112
1487		Yes	Rural	Only treated nets	Yes	Yes	118	Not anemic	118
1488		Yes	Rural	No net	Yes	Yes	122	Not anemic	122
1489		Yes	Rural	No net	Yes	Yes	116	Not anemic	116
1490		Yes	Rural	Only treated nets	Yes	Yes	114	Not anemic	114
1491		Yes	Rural	Only treated nets	Yes	Yes	124	Not anemic	124
1492		Yes	Rural	Only treated nets	Yes	Yes	113	Not anemic	113
1493		Yes	Rural	No net	Yes	Yes	112	Not anemic	112
1494		Yes	Rural	Only treated nets	Yes	Yes	114	Not anemic	114
1495		Yes	Rural	Only treated nets	Yes	Yes	116	Not anemic	116
1496		Yes	Rural	Only treated nets		Yes	124	Not anemic	124
1497		Yes	Rural	Only treated nets	No	Yes	115	Not anemic	115
1498		Yes	Rural	No net	Yes	Yes	125	Not anemic	125
1499		No or unsure	Urban	No net	Yes	No	120	Not anemic	120
1500		No or unsure	Urban	No net	Yes	No	113	Not anemic	113
1501		No or unsure	Urban	No net	No	No	122	Not anemic	122
1502		No or unsure	Urban	No net	No	No	127	Not anemic	127
1503		No or unsure	Urban	No net	No	No	111	Not anemic	111
1504		No or unsure	Urban	No net	No	No	116	Not anemic	116
1505		No or unsure	Urban	No net	Yes	No	119	Not anemic	119
1506		No or unsure	Urban	No net	Yes	No	121	Not anemic	121
1507		No or unsure	Urban	No net	Yes	No	111	Not anemic	111
1508		No or unsure	Urban	No net	Yes	No	116	Not anemic	116
1509		No or unsure	Urban	No net	No	No	125	Not anemic	125
1510		No or unsure	Rural	No net	No	No	120	Not anemic	120
1511		No or unsure	Rural	No net	Yes	No	113	Not anemic	113
1512		No or unsure	Rural	No net	No	No	116	Not anemic	116
1513		No or unsure	Rural	No net	No	No	125	Not anemic	125
1514		No or unsure	Rural	No net	No	No	119	Not anemic	119
1515		No or unsure	Rural	No net	No	No	117	Not anemic	117
1516		No or unsure	Rural	No net	Yes	No	116	Not anemic	116
1517		No or unsure	Rural	No net	No	No	111	Not anemic	111
1518		No or unsure	Rural	No net	Yes	No	117	Not anemic	117
1519		No or unsure	Rural	No net	No	No	117	Not anemic	117
1520		No or unsure	Rural	No net	Yes	No	110	Not anemic	110
1521		No or unsure	Rural	No net	Yes	No	117	Not anemic	117
1522		No or unsure	Rural	No net	No	No	113	Not anemic	113
1523		No or unsure	Rural	No net	No	No	130	Not anemic	130
1524		No or unsure	Rural	No net	Yes	No	110	Not anemic	110
1525		No or unsure	Rural	No net	Yes	No	112	Not anemic	112
1526		No or unsure	Rural	No net	Yes	No	114	Not anemic	114
1527		No or unsure	Urban	No net	No	No	123	Not anemic	123
1528		No or unsure	Urban	No net	Yes	No	122	Not anemic	122
1529		No or unsure	Urban	No net	No	No	115	Not anemic	115
1530		No or unsure	Urban	No net	No	No	113	Not anemic	113
1531		No or unsure	Urban	No net		No	110	Not anemic	110
1532		No or unsure	Urban	No net		No	123	Not anemic	123
1533		No or unsure	Urban	No net	Yes	No	112	Not anemic	112
1534		No or unsure	Urban	No net	Yes	No	116	Not anemic	116
1535		No or unsure	Urban	No net	Yes	No	116	Not anemic	116
1536		No or unsure	Urban	No net		No	123	Not anemic	123
1537		No or unsure	Urban	No net	No	No	119	Not anemic	119
1538		No or unsure	Urban	No net	No	No	130	Not anemic	130
1539		No or unsure	Urban	No net	No	No	117	Not anemic	117
1540		No or unsure	Urban	No net	Yes	No	118	Not anemic	118
1541		No or unsure	Urban	No net	No	No	116	Not anemic	116
1542		No or unsure	Urban	No net	Yes	No	120	Not anemic	120
1543		No or unsure	Urban	No net	No	No	118	Not anemic	118
1544		No or unsure	Urban	No net	No	No	119	Not anemic	119
1545		No or unsure	Urban	No net	Yes	No	120	Not anemic	120
1546		No or unsure	Urban	No net	No	No	115	Not anemic	115
1547		No or unsure	Urban	No net	No	No	112	Not anemic	112
1548		No or unsure	Urban	No net	Yes	No	120	Not anemic	120
1549		No or unsure	Urban	No net	Yes	No	115	Not anemic	115
1550		No or unsure	Urban	No net	Yes	No	115	Not anemic	115
1551		No or unsure	Urban	No net	Yes	No	112	Not anemic	112
1552		No or unsure	Urban	No net	Yes	No	115	Not anemic	115
1553		No or unsure	Rural	No net	Yes	No	124	Not anemic	124
1554		No or unsure	Rural	No net	Yes	No	115	Not anemic	115
1555		No or unsure	Rural	No net	No	No	110	Not anemic	110
1556		No or unsure	Rural	No net	No	No	111	Not anemic	111
1557		No or unsure	Rural	No net		No	111	Not anemic	111
1558		No or unsure	Rural	No net	No	No	118	Not anemic	118
1559		No or unsure	Rural	No net	No	No	121	Not anemic	121
1560		No or unsure	Rural	No net	Yes	No	112	Not anemic	112
1561		No or unsure	Rural	No net	Yes	No	111	Not anemic	111
1562		No or unsure	Urban	No net	No	No	115	Not anemic	115
1563		No or unsure	Urban	No net	Yes	No	116	Not anemic	116
1564		No or unsure	Urban	No net	No	No	128	Not anemic	128
1565		No or unsure	Urban	No net	No	No	122	Not anemic	122
1566		No or unsure	Urban	No net	No	No	116	Not anemic	116
1567		No or unsure	Urban	No net	Yes	No	113	Not anemic	113
1568		No or unsure	Urban	No net	Yes	No	111	Not anemic	111
1569		No or unsure	Urban	No net	Yes	No	115	Not anemic	115
1570		No or unsure	Urban	No net	No	No	130	Not anemic	130
1571		No or unsure	Urban	No net	Yes	No	114	Not anemic	114
1572		No or unsure	Urban	No net	Yes	No	117	Not anemic	117
1573		No or unsure	Urban	No net	Yes	No	119	Not anemic	119
1574		No or unsure	Urban	No net	Yes	No	110	Not anemic	110
1575		No or unsure	Urban	No net	No	No	117	Not anemic	117
1576		No or unsure	Urban	No net	No	No	120	Not anemic	120
1577		No or unsure	Urban	No net	Yes	No	126	Not anemic	126
1578		No or unsure	Urban	No net	Yes	No	119	Not anemic	119
1579		No or unsure	Urban	No net		No	132	Not anemic	132
1580		No or unsure	Urban	No net		No	127	Not anemic	127
1581		No or unsure	Urban	No net	No	No	112	Not anemic	112
1582		No or unsure	Urban	No net	No	No	123	Not anemic	123
1583		No or unsure	Urban	No net	Yes	No	115	Not anemic	115
1584		No or unsure	Urban	No net	No	No	115	Not anemic	115
1585		No or unsure	Urban	No net	Yes	No	110	Not anemic	110
1586		No or unsure	Urban	No net	Yes	No	125	Not anemic	125
1587		No or unsure	Urban	No net	No	No	125	Not anemic	125
1588		No or unsure	Urban	No net	Yes	No	118	Not anemic	118
1589		No or unsure	Urban	No net	Yes	No	118	Not anemic	118
1590		No or unsure	Urban	No net	Yes	No	127	Not anemic	127
1591		No or unsure	Urban	No net	No	No	111	Not anemic	111
1592		No or unsure	Urban	No net	No	No	122	Not anemic	122
1593		No or unsure	Urban	No net	No	No	121	Not anemic	121
1594		No or unsure	Urban	No net	Yes	No	116	Not anemic	116
1595		No or unsure	Urban	No net	No	No	117	Not anemic	117
1596		No or unsure	Urban	No net	Yes	No	119	Not anemic	119
1597		No or unsure	Urban	No net	Yes	No	113	Not anemic	113
1598		No or unsure	Urban	No net	Yes	No	125	Not anemic	125
1599		No or unsure	Urban	No net	No	No	117	Not anemic	117
1600		No or unsure	Urban	No net	No	No	119	Not anemic	119
1601		No or unsure	Urban	No net	Yes	No	114	Not anemic	114
1602		No or unsure	Urban	No net	No	No	114	Not anemic	114
1603		No or unsure	Urban	No net		No	113	Not anemic	113
1604		No or unsure	Urban	No net	No	No	119	Not anemic	119
1605		No or unsure	Urban	No net	Yes	No	116	Not anemic	116
1606		No or unsure	Urban	No net	Yes	No	133	Not anemic	133
1607		No or unsure	Urban	No net	No	No	116	Not anemic	116
1608		No or unsure	Urban	No net	No	No	112	Not anemic	112
1609		No or unsure	Urban	No net	No	No	117	Not anemic	117
1610		No or unsure	Urban	No net	No	No	111	Not anemic	111
1611		No or unsure	Urban	No net	Yes	No	111	Not anemic	111
1612		No or unsure	Urban	No net	No	No	112	Not anemic	112
1613		No or unsure	Urban	No net	No	No	114	Not anemic	114
1614		No or unsure	Urban	No net		No	136	Not anemic	136
1615		No or unsure	Urban	No net	Yes	No	110	Not anemic	110
1616		No or unsure	Urban	No net	No	No	122	Not anemic	122
1617		No or unsure	Urban	No net	Yes	No	110	Not anemic	110
1618		No or unsure	Urban	No net	Yes	No	127	Not anemic	127
1619		No or unsure	Urban	No net	Yes	No	113	Not anemic	113
1620		No or unsure	Urban	No net	No	No	114	Not anemic	114
1621		No or unsure	Urban	No net		No	120	Not anemic	120
1622		No or unsure	Urban	No net	No	No	110	Not anemic	110
1623		No or unsure	Urban	No net	No	No	120	Not anemic	120
1624		No or unsure	Rural	No net	Yes	No	111	Not anemic	111
1625		No or unsure	Rural	No net	Yes	No	114	Not anemic	114
1626		No or unsure	Rural	No net	Yes	No	115	Not anemic	115
1627		No or unsure	Rural	No net	Yes	No	110	Not anemic	110
1628		No or unsure	Urban	No net	No	No	130	Not anemic	130
1629		No or unsure	Urban	No net	No	No	115	Not anemic	115
1630		No or unsure	Urban	No net	No	No	118	Not anemic	118
1631		No or unsure	Urban	No net	Yes	No	120	Not anemic	120
1632		No or unsure	Urban	No net	No	No	127	Not anemic	127
1633		No or unsure	Rural	No net	No	No	110	Not anemic	110
1634		No or unsure	Rural	No net	No	No	118	Not anemic	118
1635		No or unsure	Rural	No net	No	No	115	Not anemic	115
1636		No or unsure	Rural	No net	Yes	No	123	Not anemic	123
1637		No or unsure	Rural	No net	No	No	117	Not anemic	117
1638		No or unsure	Rural	No net	No	No	115	Not anemic	115
1639		No or unsure	Rural	No net	No	No	124	Not anemic	124
1640		No or unsure	Rural	No net	No	No	117	Not anemic	117
1641		No or unsure	Rural	No net	No	No	125	Not anemic	125
1642		No or unsure	Rural	No net	Yes	No	113	Not anemic	113
1643		No or unsure	Rural	No net	Yes	No	112	Not anemic	112
1644		No or unsure	Rural	No net	Yes	No	119	Not anemic	119
1645		No or unsure	Rural	No net		No	121	Not anemic	121
1646		No or unsure	Urban	No net	No	Yes	121	Not anemic	121
1647		No or unsure	Urban	No net	No	Yes	110	Not anemic	110
1648		No or unsure	Urban	No net	Yes	Yes	114	Not anemic	114
1649		No or unsure	Urban	No net	Yes	Yes	117	Not anemic	117
1650		No or unsure	Urban	No net	Yes	Yes	113	Not anemic	113
1651		No or unsure	Urban	No net	No	Yes	126	Not anemic	126
1652		No or unsure	Urban	No net	Yes	Yes	111	Not anemic	111
1653		No or unsure	Urban	No net	No	Yes	119	Not anemic	119
1654		No or unsure	Urban	No net	No	Yes	113	Not anemic	113
1655		No or unsure	Urban	Only treated nets	Yes	Yes	111	Not anemic	111
1656		No or unsure	Urban	Only treated nets	Yes	Yes	119	Not anemic	119
1657		No or unsure	Urban	No net	Yes	Yes	111	Not anemic	111
1658		No or unsure	Urban	No net	Yes	Yes	113	Not anemic	113
1659		No or unsure	Urban	No net	Yes	Yes	136	Not anemic	136
1660		No or unsure	Urban	No net	No	Yes	122	Not anemic	122
1661		No or unsure	Urban	No net	No	Yes	117	Not anemic	117
1662		No or unsure	Urban	No net	Yes	Yes	110	Not anemic	110
1663		No or unsure	Urban	Only treated nets	Yes	Yes	117	Not anemic	117
1664		No or unsure	Urban	Only treated nets	No	Yes	120	Not anemic	120
1665		No or unsure	Urban	No net	Yes	Yes	120	Not anemic	120
1666		No or unsure	Urban	No net	Yes	Yes	115	Not anemic	115
1667		No or unsure	Urban	Only treated nets	No	Yes	122	Not anemic	122
1668		No or unsure	Urban	Only treated nets	Yes	Yes	122	Not anemic	122
1669		No or unsure	Urban	Only treated nets	Yes	Yes	125	Not anemic	125
1670		No or unsure	Urban	No net	No	Yes	119	Not anemic	119
1671		No or unsure	Urban	No net	No	Yes	129	Not anemic	129
1672		No or unsure	Urban	Only treated nets	Yes	Yes	126	Not anemic	126
1673		No or unsure	Urban	Only treated nets	No	Yes	129	Not anemic	129
1674		No or unsure	Urban	No net	No	Yes	125	Not anemic	125
1675		No or unsure	Urban	No net	No	Yes	123	Not anemic	123
1676		No or unsure	Urban	No net	No	Yes	111	Not anemic	111
1677		No or unsure	Urban	No net	No	Yes	120	Not anemic	120
1678		No or unsure	Urban	Only treated nets	Yes	Yes	114	Not anemic	114
1679		No or unsure	Urban	Only treated nets	Yes	Yes	110	Not anemic	110
1680		No or unsure	Urban	No net	No	Yes	119	Not anemic	119
1681		No or unsure	Urban	No net	No	Yes	113	Not anemic	113
1682		No or unsure	Urban	No net	Yes	Yes	117	Not anemic	117
1683		No or unsure	Urban	No net	No	Yes	119	Not anemic	119
1684		No or unsure	Urban	No net	No	Yes	115	Not anemic	115
1685		No or unsure	Urban	No net	No	Yes	123	Not anemic	123
1686		No or unsure	Urban	Only treated nets	Yes	Yes	119	Not anemic	119
1687		No or unsure	Urban	Only treated nets	Yes	Yes	126	Not anemic	126
1688		No or unsure	Urban	Only treated nets		Yes	125	Not anemic	125
1689		No or unsure	Urban	Only treated nets	Yes	Yes	114	Not anemic	114
1690		No or unsure	Urban	No net	Yes	Yes	120	Not anemic	120
1691		No or unsure	Urban	Only treated nets	Yes	Yes	120	Not anemic	120
1692		No or unsure	Urban	Only treated nets	Yes	Yes	130	Not anemic	130
1693		No or unsure	Urban	Only treated nets		Yes	119	Not anemic	119
1694		No or unsure	Rural	Only treated nets	Yes	Yes	130	Not anemic	130
1695		No or unsure	Rural	Only treated nets	Yes	Yes	111	Not anemic	111
1696		No or unsure	Rural	Only treated nets	No	Yes	110	Not anemic	110
1697		No or unsure	Rural	Only treated nets	No	Yes	133	Not anemic	133
1698		No or unsure	Rural	Only treated nets	No	Yes	132	Not anemic	132
1699		No or unsure	Rural	Only treated nets	No	Yes	121	Not anemic	121
1700		No or unsure	Rural	Only treated nets	Yes	Yes	128	Not anemic	128
1701		No or unsure	Rural	Only treated nets	Yes	Yes	113	Not anemic	113
1702		No or unsure	Rural	Only treated nets	Yes	Yes	128	Not anemic	128
1703		No or unsure	Rural	No net	Yes	Yes	115	Not anemic	115
1704		No or unsure	Rural	No net	Yes	Yes	125	Not anemic	125
1705		No or unsure	Rural	No net	No	Yes	130	Not anemic	130
1706		No or unsure	Rural	Only treated nets	Yes	Yes	112	Not anemic	112
1707		No or unsure	Rural	No net	Yes	Yes	113	Not anemic	113
1708		No or unsure	Rural	Only treated nets	Yes	Yes	111	Not anemic	111
1709		No or unsure	Rural	Only treated nets	Yes	Yes	112	Not anemic	112
1710		No or unsure	Rural	Only treated nets	Yes	Yes	119	Not anemic	119
1711		No or unsure	Rural	Only treated nets	Yes	Yes	114	Not anemic	114
1712		No or unsure	Rural	Only treated nets	Yes	Yes	119	Not anemic	119
1713		No or unsure	Rural	Only treated nets	Yes	Yes	111	Not anemic	111
1714		No or unsure	Rural	Only treated nets	No	Yes	124	Not anemic	124
1715		No or unsure	Rural	No net	Yes	Yes	124	Not anemic	124
1716		No or unsure	Rural	Only treated nets	Yes	Yes	123	Not anemic	123
1717		No or unsure	Rural	No net	No	Yes	127	Not anemic	127
1718		No or unsure	Rural	No net	No	Yes	120	Not anemic	120
1719		No or unsure	Rural	No net	No	Yes	118	Not anemic	118
1720		No or unsure	Rural	No net	Yes	Yes	131	Not anemic	131
1721		No or unsure	Rural	Only treated nets	Yes	Yes	119	Not anemic	119
1722		No or unsure	Rural	Only treated nets	No	Yes	111	Not anemic	111
1723		No or unsure	Rural	Only treated nets	Yes	Yes	116	Not anemic	116
1724		No or unsure	Rural	Only treated nets	No	Yes	111	Not anemic	111
1725		No or unsure	Rural	No net	Yes	Yes	110	Not anemic	110
1726		No or unsure	Rural	Only treated nets	Yes	Yes	134	Not anemic	134
1727		No or unsure	Rural	Only treated nets	Yes	Yes	111	Not anemic	111
1728		No or unsure	Rural	Only treated nets	Yes	Yes	118	Not anemic	118
1729		No or unsure	Rural	No net	No	Yes	126	Not anemic	126
1730		No or unsure	Rural	Only treated nets	Yes	Yes	119	Not anemic	119
1731		No or unsure	Rural	Only treated nets	No	Yes	116	Not anemic	116
1732		No or unsure	Rural	Only treated nets	Yes	Yes	121	Not anemic	121
1733		No or unsure	Rural	Only treated nets	Yes	Yes	130	Not anemic	130
1734		No or unsure	Rural	No net	Yes	Yes	123	Not anemic	123
1735		No or unsure	Rural	No net	Yes	Yes	120	Not anemic	120
1736		No or unsure	Rural	Only treated nets	Yes	Yes	128	Not anemic	128
1737		No or unsure	Rural	Only treated nets	No	Yes	115	Not anemic	115
1738		No or unsure	Rural	Only treated nets	No	Yes	112	Not anemic	112
1739		No or unsure	Rural	No net	No	Yes	126	Not anemic	126
1740		No or unsure	Rural	No net	Yes	Yes	124	Not anemic	124
1741		No or unsure	Rural	No net		Yes	120	Not anemic	120
1742		No or unsure	Rural	No net	Yes	Yes	113	Not anemic	113
1743		No or unsure	Rural	No net	No	Yes	119	Not anemic	119
1744		No or unsure	Rural	No net		Yes	116	Not anemic	116
1745		No or unsure	Rural	No net		Yes	129	Not anemic	129
1746		No or unsure	Rural	No net		Yes	128	Not anemic	128
1747		No or unsure	Rural	Only treated nets	No	Yes	116	Not anemic	116
1748		No or unsure	Rural	Only treated nets	No	Yes	116	Not anemic	116
1749		No or unsure	Rural	Only treated nets	No	Yes	119	Not anemic	119
1750		No or unsure	Rural	Only treated nets	No	Yes	126	Not anemic	126
1751		No or unsure	Rural	Only treated nets	No	Yes	111	Not anemic	111
1752		No or unsure	Rural	Only treated nets	No	Yes	117	Not anemic	117
1753		No or unsure	Rural	Only treated nets	No	Yes	124	Not anemic	124
1754		No or unsure	Rural	Only treated nets	Yes	Yes	115	Not anemic	115
1755		No or unsure	Rural	Only treated nets		Yes	114	Not anemic	114
1756		No or unsure	Rural	Only treated nets	No	Yes	129	Not anemic	129
1757		No or unsure	Rural	Only treated nets	No	Yes	113	Not anemic	113
1758		No or unsure	Rural	No net	No	Yes	132	Not anemic	132
1759		No or unsure	Rural	Only treated nets	Yes	Yes	111	Not anemic	111
1760		No or unsure	Rural	Only treated nets	No	Yes	112	Not anemic	112
1761		No or unsure	Rural	Only treated nets	No	Yes	118	Not anemic	118
1762		No or unsure	Rural	Only treated nets	Yes	Yes	114	Not anemic	114
1763		No or unsure	Rural	No net		Yes	118	Not anemic	118
1764		No or unsure	Rural	Only treated nets	Yes	Yes	122	Not anemic	122
1765		No or unsure	Rural	Only treated nets	Yes	Yes	111	Not anemic	111
1766		No or unsure	Rural	No net	Yes	Yes	123	Not anemic	123
1767		No or unsure	Rural	No net	Yes	Yes	116	Not anemic	116
1768		No or unsure	Rural	Only treated nets	No	Yes	127	Not anemic	127
1769		No or unsure	Rural	Only treated nets	Yes	Yes	120	Not anemic	120
1770		No or unsure	Rural	Only treated nets	Yes	Yes	126	Not anemic	126
1771		No or unsure	Rural	Only treated nets	No	Yes	113	Not anemic	113
1772		No or unsure	Rural	Only treated nets	Yes	Yes	111	Not anemic	111
1773		No or unsure	Rural	Only treated nets	Yes	Yes	123	Not anemic	123
1774		No or unsure	Rural	Only treated nets	No	Yes	113	Not anemic	113
1775		No or unsure	Rural	Only treated nets	No	Yes	113	Not anemic	113
1776		No or unsure	Rural	Only treated nets	No	Yes	112	Not anemic	112
1777		No or unsure	Rural	Only treated nets	No	Yes	113	Not anemic	113
1778		No or unsure	Rural	Only treated nets	Yes	Yes	115	Not anemic	115
1779		No or unsure	Rural	Only treated nets	No	Yes	118	Not anemic	118
1780		No or unsure	Rural	Only treated nets	No	Yes	125	Not anemic	125
1781		No or unsure	Rural	Only treated nets	Yes	Yes	114	Not anemic	114
1782		No or unsure	Rural	Only treated nets	Yes	Yes	120	Not anemic	120
1783		No or unsure	Rural	Only treated nets	Yes	Yes	119	Not anemic	119
1784		No or unsure	Rural	No net	No	Yes	125	Not anemic	125
1785		No or unsure	Rural	Only treated nets	No	Yes	124	Not anemic	124
1786		No or unsure	Rural	Only treated nets	Yes	Yes	121	Not anemic	121
1787		No or unsure	Rural	No net	Yes	Yes	110	Not anemic	110
1788		No or unsure	Rural	No net	Yes	Yes	120	Not anemic	120
1789		No or unsure	Rural	No net	Yes	Yes	110	Not anemic	110
1790		No or unsure	Rural	No net	Yes	Yes	134	Not anemic	134
1791		No or unsure	Rural	No net	Yes	Yes	116	Not anemic	116
1792		No or unsure	Rural	No net	Yes	Yes	122	Not anemic	122
1793		No or unsure	Rural	No net	Yes	Yes	111	Not anemic	111
1794		No or unsure	Rural	No net	Yes	Yes	114	Not anemic	114
1795		No or unsure	Rural	Only treated nets	Yes	Yes	113	Not anemic	113
1796		No or unsure	Rural	Only treated nets	Yes	Yes	133	Not anemic	133
1797		No or unsure	Rural	No net	Yes	Yes	111	Not anemic	111
1798		No or unsure	Rural	Only treated nets		Yes	118	Not anemic	118
1799		No or unsure	Rural	Only treated nets		Yes	110	Not anemic	110
1800		No or unsure	Rural	Only treated nets	Yes	Yes	127	Not anemic	127
1801		No or unsure	Rural	Only treated nets	No	Yes	126	Not anemic	126
1802		No or unsure	Rural	Only treated nets		Yes	120	Not anemic	120
1803		No or unsure	Rural	Only treated nets	Yes	Yes	119	Not anemic	119
1804		No or unsure	Rural	Only treated nets	Yes	Yes	111	Not anemic	111
1805		No or unsure	Rural	No net	Yes	Yes	115	Not anemic	115
1806		No or unsure	Rural	Only treated nets	Yes	Yes	115	Not anemic	115
1807		No or unsure	Rural	Only treated nets		Yes	120	Not anemic	120
1808		No or unsure	Rural	Only treated nets	No	Yes	141	Not anemic	141
1809		No or unsure	Rural	Only treated nets	No	Yes	139	Not anemic	139
1810		No or unsure	Rural	Only treated nets	No	Yes	115	Not anemic	115
1811		No or unsure	Rural	Only treated nets	No	Yes	111	Not anemic	111
1812		No or unsure	Rural	Only treated nets	No	Yes	115	Not anemic	115
1813		No or unsure	Rural	Only treated nets	Yes	Yes	120	Not anemic	120
1814		No or unsure	Rural	Only treated nets	No	Yes	113	Not anemic	113
1815		No or unsure	Rural	Only treated nets	No	Yes	125	Not anemic	125
1816		No or unsure	Rural	Only treated nets	Yes	Yes	112	Not anemic	112
1817		No or unsure	Rural	Only treated nets	Yes	Yes	123	Not anemic	123
1818		No or unsure	Rural	No net	Yes	Yes	129	Not anemic	129
1819		No or unsure	Rural	Only treated nets	Yes	Yes	110	Not anemic	110
1820		No or unsure	Rural	Only treated nets	No	Yes	118	Not anemic	118
1821		No or unsure	Rural	No net	No	Yes	119	Not anemic	119
1822		No or unsure	Rural	Only treated nets	No	Yes	113	Not anemic	113
1823		No or unsure	Rural	Only treated nets	No	Yes	120	Not anemic	120
1824		No or unsure	Rural	Only treated nets	No	Yes	114	Not anemic	114
1825		No or unsure	Rural	Only treated nets		Yes	114	Not anemic	114
1826		No or unsure	Rural	Only treated nets	Yes	Yes	131	Not anemic	131
1827		No or unsure	Rural	Only treated nets	No	Yes	131	Not anemic	131
1828		No or unsure	Rural	Only treated nets	Yes	Yes	119	Not anemic	119
1829		No or unsure	Rural	Only treated nets	Yes	Yes	110	Not anemic	110
1830		No or unsure	Rural	No net	No	Yes	118	Not anemic	118
1831		No or unsure	Urban	Only treated nets	Yes	Yes	135	Not anemic	135
1832		No or unsure	Urban	No net	Yes	Yes	112	Not anemic	112
1833		No or unsure	Urban	No net	Yes	Yes	113	Not anemic	113
1834		No or unsure	Urban	No net	Yes	Yes	117	Not anemic	117
1835		No or unsure	Urban	No net	Yes	Yes	113	Not anemic	113
1836		No or unsure	Urban	No net	Yes	Yes	138	Not anemic	138
1837		No or unsure	Urban	No net	No	Yes	113	Not anemic	113
1838		No or unsure	Urban	No net	No	Yes	138	Not anemic	138
1839		No or unsure	Urban	No net	Yes	Yes	126	Not anemic	126
1840		No or unsure	Urban	No net	Yes	Yes	112	Not anemic	112
1841		No or unsure	Urban	No net	No	Yes	115	Not anemic	115
1842		No or unsure	Urban	Only treated nets	Yes	Yes	116	Not anemic	116
1843		No or unsure	Urban	Only treated nets	Yes	Yes	120	Not anemic	120
1844		No or unsure	Urban	Only treated nets	Yes	Yes	134	Not anemic	134
1845		No or unsure	Urban	Only treated nets	No	Yes	117	Not anemic	117
1846		No or unsure	Urban	Only treated nets	No	Yes	111	Not anemic	111
1847		No or unsure	Urban	Only treated nets	Yes	Yes	132	Not anemic	132
1848		No or unsure	Urban	Only treated nets	Yes	Yes	111	Not anemic	111
1849		No or unsure	Urban	Only treated nets	No	Yes	130	Not anemic	130
1850		No or unsure	Urban	Only treated nets	Yes	Yes	119	Not anemic	119
1851		No or unsure	Urban	No net	No	Yes	117	Not anemic	117
1852		No or unsure	Urban	No net	Yes	Yes	121	Not anemic	121
1853		No or unsure	Urban	No net	Yes	Yes	138	Not anemic	138
1854		No or unsure	Urban	No net	Yes	Yes	129	Not anemic	129
1855		No or unsure	Urban	No net	Yes	Yes	123	Not anemic	123
1856		No or unsure	Urban	No net	Yes	Yes	120	Not anemic	120
1857		No or unsure	Urban	Only treated nets	No	Yes	115	Not anemic	115
1858		No or unsure	Urban	Only treated nets	Yes	Yes	122	Not anemic	122
1859		No or unsure	Urban	Only treated nets	No	Yes	119	Not anemic	119
1860		No or unsure	Urban	No net	No	Yes	134	Not anemic	134
1861		No or unsure	Urban	Only treated nets	No	Yes	120	Not anemic	120
1862		No or unsure	Urban	No net	Yes	Yes	121	Not anemic	121
1863		No or unsure	Urban	No net	Yes	Yes	110	Not anemic	110
1864		No or unsure	Urban	No net	No	Yes	125	Not anemic	125
1865		No or unsure	Urban	No net	Yes	Yes	123	Not anemic	123
1866		No or unsure	Urban	No net	No	Yes	122	Not anemic	122
1867		No or unsure	Urban	Only treated nets	Yes	Yes	123	Not anemic	123
1868		No or unsure	Urban	Only treated nets	No	Yes	121	Not anemic	121
1869		No or unsure	Urban	No net	Yes	Yes	111	Not anemic	111
1870		No or unsure	Urban	Only treated nets	Yes	Yes	113	Not anemic	113
1871		No or unsure	Urban	No net	No	Yes	113	Not anemic	113
1872		No or unsure	Urban	No net	No	Yes	110	Not anemic	110
1873		No or unsure	Urban	No net	No	Yes	113	Not anemic	113
1874		No or unsure	Urban	No net	No	Yes	125	Not anemic	125
1875		No or unsure	Urban	Only treated nets	Yes	Yes	110	Not anemic	110
1876		No or unsure	Urban	Only treated nets	No	Yes	115	Not anemic	115
1877		No or unsure	Urban	Only treated nets	No	Yes	110	Not anemic	110
1878		No or unsure	Urban	Only treated nets		Yes	125	Not anemic	125
1879		No or unsure	Urban	No net	No	Yes	125	Not anemic	125
1880		No or unsure	Urban	No net	Yes	Yes	110	Not anemic	110
1881		No or unsure	Urban	Only treated nets	No	Yes	126	Not anemic	126
1882		No or unsure	Urban	Only treated nets	No	Yes	112	Not anemic	112
1883		No or unsure	Urban	Only treated nets	No	Yes	113	Not anemic	113
1884		No or unsure	Urban	No net	No	Yes	125	Not anemic	125
1885		No or unsure	Urban	No net	No	Yes	115	Not anemic	115
1886		No or unsure	Urban	No net	Yes	Yes	113	Not anemic	113
1887		No or unsure	Urban	Only treated nets	Yes	Yes	113	Not anemic	113
1888		No or unsure	Urban	Only treated nets	Yes	Yes	118	Not anemic	118
1889		No or unsure	Urban	No net	No	Yes	120	Not anemic	120
1890		No or unsure	Urban	No net	No	Yes	116	Not anemic	116
1891		No or unsure	Urban	No net	No	Yes	114	Not anemic	114
1892		No or unsure	Urban	No net	No	Yes	118	Not anemic	118
1893		No or unsure	Urban	No net	No	Yes	127	Not anemic	127
1894		No or unsure	Urban	Only treated nets	No	Yes	117	Not anemic	117
1895		No or unsure	Urban	Only treated nets	Yes	Yes	125	Not anemic	125
1896		No or unsure	Urban	Only treated nets	Yes	Yes	118	Not anemic	118
1897		No or unsure	Urban	No net		Yes	112	Not anemic	112
1898		No or unsure	Urban	No net		Yes	119	Not anemic	119
1899		No or unsure	Urban	No net	Yes	Yes	133	Not anemic	133
1900		No or unsure	Urban	Only treated nets	Yes	Yes	113	Not anemic	113
1901		No or unsure	Urban	Only treated nets	No	Yes	121	Not anemic	121
1902		No or unsure	Urban	Only treated nets	No	Yes	119	Not anemic	119
1903		No or unsure	Urban	Only treated nets	Yes	Yes	113	Not anemic	113
1904		No or unsure	Urban	Only treated nets	Yes	Yes	115	Not anemic	115
1905		No or unsure	Urban	Only treated nets	No	Yes	121	Not anemic	121
1906		No or unsure	Urban	Only treated nets	No	Yes	113	Not anemic	113
1907		No or unsure	Urban	Only treated nets	No	Yes	114	Not anemic	114
1908		No or unsure	Urban	Only treated nets	No	Yes	119	Not anemic	119
1909		No or unsure	Urban	No net	Yes	Yes	110	Not anemic	110
1910		No or unsure	Urban	Only treated nets	No	Yes	120	Not anemic	120
1911		No or unsure	Urban	Only treated nets	No	Yes	115	Not anemic	115
1912		No or unsure	Urban	Only treated nets	Yes	Yes	110	Not anemic	110
1913		No or unsure	Urban	Only treated nets	Yes	Yes	120	Not anemic	120
1914		No or unsure	Urban	Only treated nets	No	Yes	120	Not anemic	120
1915		No or unsure	Urban	No net	No	Yes	112	Not anemic	112
1916		No or unsure	Urban	No net	Yes	Yes	115	Not anemic	115
1917		No or unsure	Rural	Only treated nets	Yes	Yes	125	Not anemic	125
1918		No or unsure	Rural	Only treated nets	Yes	Yes	120	Not anemic	120
1919		No or unsure	Rural	Only treated nets	Yes	Yes	125	Not anemic	125
1920		No or unsure	Rural	Only treated nets	Yes	Yes	110	Not anemic	110
1921		No or unsure	Rural	Only treated nets	No	Yes	110	Not anemic	110
1922		No or unsure	Rural	Only treated nets		Yes	110	Not anemic	110
1923		No or unsure	Rural	Only treated nets	Yes	Yes	115	Not anemic	115
1924		No or unsure	Rural	No net	Yes	Yes	115	Not anemic	115
1925		No or unsure	Rural	Only treated nets	No	Yes	112	Not anemic	112
1926		No or unsure	Rural	Only treated nets	No	Yes	110	Not anemic	110
1927		No or unsure	Rural	Only treated nets	Yes	Yes	118	Not anemic	118
1928		No or unsure	Rural	Only treated nets	Yes	Yes	110	Not anemic	110
1929		No or unsure	Rural	Only treated nets	Yes	Yes	115	Not anemic	115
1930		No or unsure	Rural	Only treated nets	Yes	Yes	125	Not anemic	125
1931		No or unsure	Rural	Only treated nets	Yes	Yes	112	Not anemic	112
1932		No or unsure	Rural	Only treated nets	No	Yes	121	Not anemic	121
1933		No or unsure	Rural	Only treated nets	No	Yes	110	Not anemic	110
1934		No or unsure	Rural	Only treated nets	No	Yes	110	Not anemic	110
1935		No or unsure	Rural	Only treated nets	No	Yes	115	Not anemic	115
1936		No or unsure	Rural	Only treated nets	No	Yes	120	Not anemic	120
1937		No or unsure	Rural	Only treated nets	No	Yes	130	Not anemic	130
1938		No or unsure	Rural	Only treated nets	No	Yes	115	Not anemic	115
1939		No or unsure	Rural	Only treated nets	No	Yes	128	Not anemic	128
1940		No or unsure	Rural	Only treated nets	No	Yes	110	Not anemic	110
1941		No or unsure	Rural	Only treated nets	No	Yes	110	Not anemic	110
1942		No or unsure	Rural	Only treated nets	No	Yes	120	Not anemic	120
1943		No or unsure	Rural	No net	Yes	Yes	115	Not anemic	115
1944		No or unsure	Rural	No net	Yes	Yes	125	Not anemic	125
1945		No or unsure	Rural	Only treated nets	No	Yes	122	Not anemic	122
1946		No or unsure	Rural	Only treated nets	No	Yes	126	Not anemic	126
1947		No or unsure	Rural	Only treated nets	No	Yes	115	Not anemic	115
1948		No or unsure	Rural	Only treated nets	No	Yes	118	Not anemic	118
1949		No or unsure	Rural	No net	No	Yes	114	Not anemic	114
1950		No or unsure	Rural	No net		Yes	118	Not anemic	118
1951		No or unsure	Rural	Only treated nets	Yes	Yes	121	Not anemic	121
1952		No or unsure	Rural	Only treated nets	No	Yes	121	Not anemic	121
1953		No or unsure	Rural	Only treated nets	No	Yes	115	Not anemic	115
1954		No or unsure	Rural	Only treated nets	No	Yes	112	Not anemic	112
1955		No or unsure	Rural	Only treated nets	Yes	Yes	115	Not anemic	115
1956		No or unsure	Rural	Only treated nets	Yes	Yes	112	Not anemic	112
1957		No or unsure	Rural	No net	Yes	Yes	119	Not anemic	119
1958		No or unsure	Rural	Only treated nets	Yes	Yes	124	Not anemic	124
1959		No or unsure	Rural	No net	Yes	Yes	113	Not anemic	113
1960		No or unsure	Rural	No net	Yes	Yes	110	Not anemic	110
1961		No or unsure	Rural	Only treated nets	No	Yes	125	Not anemic	125
1962		No or unsure	Rural	Only treated nets	Yes	Yes	117	Not anemic	117
1963		No or unsure	Rural	Only treated nets	Yes	Yes	115	Not anemic	115
1964		No or unsure	Rural	Only treated nets	Yes	Yes	110	Not anemic	110
1965		No or unsure	Rural	Only treated nets	Yes	Yes	118	Not anemic	118
1966		No or unsure	Rural	Only treated nets		Yes	110	Not anemic	110
1967		No or unsure	Rural	Only treated nets		Yes	122	Not anemic	122
1968		No or unsure	Rural	Only treated nets		Yes	110	Not anemic	110
1969		No or unsure	Rural	Only treated nets	Yes	Yes	135	Not anemic	135
1970		No or unsure	Rural	Only treated nets	Yes	Yes	119	Not anemic	119
1971		No or unsure	Rural	Only treated nets	Yes	Yes	136	Not anemic	136
1972		No or unsure	Rural	Only treated nets	Yes	Yes	122	Not anemic	122
1973		No or unsure	Rural	No net	Yes	Yes	114	Not anemic	114
1974		No or unsure	Rural	Only treated nets	No	Yes	115	Not anemic	115
1975		No or unsure	Rural	Only treated nets	No	Yes	114	Not anemic	114
1976		No or unsure	Rural	Only treated nets	Yes	Yes	111	Not anemic	111
1977		No or unsure	Rural	Only treated nets	Yes	Yes	130	Not anemic	130
1978		No or unsure	Rural	Only treated nets	Yes	Yes	118	Not anemic	118
1979		No or unsure	Rural	No net	Yes	Yes	110	Not anemic	110
1980		No or unsure	Rural	No net	Yes	Yes	118	Not anemic	118
1981		No or unsure	Rural	Only treated nets	Yes	Yes	119	Not anemic	119
1982		No or unsure	Rural	Only treated nets	Yes	Yes	110	Not anemic	110
1983		No or unsure	Rural	No net	No	Yes	113	Not anemic	113
1984		No or unsure	Rural	No net	Yes	Yes	127	Not anemic	127
1985		No or unsure	Rural	Only treated nets	No	Yes	137	Not anemic	137
1986		No or unsure	Rural	Only treated nets	No	Yes	123	Not anemic	123
1987		No or unsure	Rural	Only treated nets	No	Yes	119	Not anemic	119
1988		No or unsure	Rural	Only treated nets	No	Yes	112	Not anemic	112
1989		No or unsure	Rural	Only treated nets	No	Yes	117	Not anemic	117
1990		No or unsure	Rural	Only treated nets	No	Yes	111	Not anemic	111
1991		No or unsure	Rural	Only treated nets	No	Yes	120	Not anemic	120
1992		No or unsure	Rural	Only treated nets	Yes	Yes	139	Not anemic	139
1993		No or unsure	Rural	No net	Yes	Yes	135	Not anemic	135
1994		No or unsure	Rural	Only treated nets	Yes	Yes	121	Not anemic	121
1995		No or unsure	Rural	Only treated nets	Yes	Yes	123	Not anemic	123
1996		No or unsure	Rural	Only treated nets	No	Yes	117	Not anemic	117
1997		No or unsure	Rural	Only treated nets	No	Yes	129	Not anemic	129
1998		No or unsure	Rural	Only treated nets	No	Yes	117	Not anemic	117
1999		No or unsure	Rural	Only treated nets	No	Yes	116	Not anemic	116
[truncated: 435 more rows]
