# Supplementary material for: The relationship between anaemia and the use of treated bed nets among pregnant and non-pregnant women in Ghana
Source: PLoS One. 2024 May 2;19(5):e0300431. doi: 10.1371/journal.pone.0300431 (PMC11065244; doi:10.1371/journal.pone.0300431)
Supplement: S2 File — (ZIP) [file pone.0300431.s002.zip]

Archive with 2 entries (2 files):
- S2_File.pdf
- S2_File.tex
