# Supplementary material for: The relationship between anaemia and the use of treated bed nets among pregnant and non-pregnant women in Ghana
Source: PLoS One. 2024 May 2;19(5):e0300431. doi: 10.1371/journal.pone.0300431 (PMC11065244; doi:10.1371/journal.pone.0300431)
Supplement: S2 File — (ZIP) [file pone.0300431.s002.zip › S2_File.tex]

% Template for PLoS
% Version 3.6 Aug 2022
%
% % % % % % % % % % % % % % % % % % % % % %
%
% -- IMPORTANT NOTE
%
% This template contains comments intended 
% to minimize problems and delays during our production 
% process. Please follow the template instructions
% whenever possible.
%
% % % % % % % % % % % % % % % % % % % % % % % 
%
% Once your paper is accepted for publication, 
% PLEASE REMOVE ALL TRACKED CHANGES in this file 
% and leave only the final text of your manuscript. 
% PLOS recommends the use of latexdiff to track changes during review, as this will help to maintain a clean tex file.
% Visit https://www.ctan.org/pkg/latexdiff?lang=en for info or contact us at latex@plos.org.
%
%
% There are no restrictions on package use within the LaTeX files except that no packages listed in the template may be deleted.
%
% Please do not include colors or graphics in the text.
%
% The manuscript LaTeX source should be contained within a single file (do not use \input, \externaldocument, or similar commands).
%
% % % % % % % % % % % % % % % % % % % % % % %
%
% -- FIGURES AND TABLES
%
% Please include tables/figure captions directly after the paragraph where they are first cited in the text.
%
% DO NOT INCLUDE GRAPHICS IN YOUR MANUSCRIPT
% - Figures should be uploaded separately from your manuscript file. 
% - Figures generated using LaTeX should be extracted and removed from the PDF before submission. 
% - Figures containing multiple panels/subfigures must be combined into one image file before submission.
% For figure citations, please use "Fig" instead of "Figure".
% See http://journals.plos.org/plosone/s/figures for PLOS figure guidelines.
%
% Tables should be cell-based and may not contain:
% - spacing/line breaks within cells to alter layout or alignment
% - do not nest tabular environments (no tabular environments within tabular environments)
% - no graphics or colored text (cell background color/shading OK)
% See http://journals.plos.org/plosone/s/tables for table guidelines.
%
% For tables that exceed the width of the text column, use the adjustwidth environment as illustrated in the example table in text below.
%
% % % % % % % % % % % % % % % % % % % % % % % %
%
% -- EQUATIONS, MATH SYMBOLS, SUBSCRIPTS, AND SUPERSCRIPTS
%
% IMPORTANT
% Below are a few tips to help format your equations and other special characters according to our specifications. For more tips to help reduce the possibility of formatting errors during conversion, please see our LaTeX guidelines at http://journals.plos.org/plosone/s/latex
%
% For inline equations, please be sure to include all portions of an equation in the math environment.  For example, x$^2$ is incorrect; this should be formatted as $x^2$ (or $\mathrm{x}^2$ if the romanized font is desired).
%
% Do not include text that is not math in the math environment. For example, CO2 should be written as CO\textsubscript{2} instead of CO$_2$.
%
% Please add line breaks to long display equations when possible in order to fit size of the column. 
%
% For inline equations, please do not include punctuation (commas, etc) within the math environment unless this is part of the equation.
%
% When adding superscript or subscripts outside of brackets/braces, please group using {}.  For example, change "[U(D,E,\gamma)]^2" to "{[U(D,E,\gamma)]}^2". 
%
% Do not use \cal for caligraphic font.  Instead, use \mathcal{}
%
% % % % % % % % % % % % % % % % % % % % % % % % 
%
% Please contact latex@plos.org with any questions.
%
% % % % % % % % % % % % % % % % % % % % % % % %

\documentclass[10pt,letterpaper]{article}
\usepackage[top=0.85in,left=2.75in,footskip=0.75in]{geometry}

% amsmath and amssymb packages, useful for mathematical formulas and symbols
\usepackage{amsmath,amssymb}

% Use adjustwidth environment to exceed column width (see example table in text)
\usepackage{changepage}

% textcomp package and marvosym package for additional characters
\usepackage{textcomp,marvosym}

% cite package, to clean up citations in the main text. Do not remove.
\usepackage{cite}

% Use nameref to cite supporting information files (see Supporting Information section for more info)
\usepackage{nameref,hyperref}

% line numbers
\usepackage[right]{lineno}

% ligatures disabled
\usepackage[nopatch=eqnum]{microtype}
\DisableLigatures[f]{encoding = *, family = * }

% color can be used to apply background shading to table cells only
\usepackage[table]{xcolor}

% array package and thick rules for tables
\usepackage{array}

% create "+" rule type for thick vertical lines
\newcolumntype{+}{!{\vrule width 2pt}}

% create \thickcline for thick horizontal lines of variable length
\newlength\savedwidth
\newcommand\thickcline[1]{%
  \noalign{\global\savedwidth\arrayrulewidth\global\arrayrulewidth 2pt}%
  \cline{#1}%
  \noalign{\vskip\arrayrulewidth}%
  \noalign{\global\arrayrulewidth\savedwidth}%
}

% \thickhline command for thick horizontal lines that span the table
\newcommand\thickhline{\noalign{\global\savedwidth\arrayrulewidth\global\arrayrulewidth 2pt}%
\hline
\noalign{\global\arrayrulewidth\savedwidth}}


% Remove comment for double spacing
%\usepackage{setspace} 
%\doublespacing

% Text layout
\raggedright
\setlength{\parindent}{0.5cm}
\textwidth 5.25in 
\textheight 8.75in

% Bold the 'Figure #' in the caption and separate it from the title/caption with a period
% Captions will be left justified
\usepackage[aboveskip=1pt,labelfont=bf,labelsep=period,justification=raggedright,singlelinecheck=off]{caption}
\renewcommand{\figurename}{Fig}

% Use the PLoS provided BiBTeX style
\bibliographystyle{plos2015}

% Remove brackets from numbering in List of References
\makeatletter
\renewcommand{\@biblabel}[1]{\quad#1.}
\makeatother


% Header and Footer with logo
\usepackage{lastpage,fancyhdr,graphicx}
\usepackage{epstopdf}
%\pagestyle{myheadings}
\pagestyle{fancy}
\fancyhf{}
%\setlength{\headheight}{27.023pt}
%\lhead{\includegraphics[width=2.0in]{PLOS-submission.eps}}
\rfoot{\thepage/\pageref{LastPage}}
\renewcommand{\headrulewidth}{0pt}
\renewcommand{\footrule}{\hrule height 2pt \vspace{2mm}}
\fancyheadoffset[L]{2.25in}
\fancyfootoffset[L]{2.25in}
\lfoot{\today}

%% Include all macros below

\newcommand{\lorem}{{\bf LOREM}}
\newcommand{\ipsum}{{\bf IPSUM}}

%% END MACROS SECTION
\renewcommand{\theequation}{\thesection.\arabic{equation}} 
\newtheorem{theorem}{Theorem}[section] 
\newtheorem{lemma}[theorem]{Lemma} 
\newtheorem{prop}[theorem] {Proposition} 
\newtheorem{cor}[theorem]  {Corollary} 
\newtheorem{remark}[theorem]  {Remark} 
\newtheorem{defn}[theorem] {Definition} 
\newtheorem{conj}[theorem] {Conjecture} 
\newtheorem{step}{STEP} 
\newtheorem{example}[theorem] {Example}
\newtheorem{bem}[theorem] {Remark}
\newtheorem{assumption}[theorem]{Assumption}

\newcommand{\s}{\sigma}

\begin{document}
\vspace*{0.2in}

% Title must be 250 characters or less.
{\Large
\textbf{Supplementary Information on the Methodology } % Please use "sentence case" for title and headings (capitalize only the first word in a title (or heading), the first word in a subtitle (or subheading), and any proper nouns).
}

\section*{Methods}


\subsubsection*{The Curie-Weiss Hamiltonian}
For a set of coded decisions, $\delta=\left(\delta_{1},\delta_{2},\cdots, \delta_{D} \right) $, the Curie-Weiss Hamiltonian  at inverse temperature $K_{z,n}$ and an external magnetic field $p_z$ are defined as follows:

\begin{equation}\label{jjj}
H_{D}(\delta)=\dfrac{1}{2D}\sum_{z,n=1}^{D}K_{z,n}\delta_{z}\delta_{n}+\sum_{z=1}^{D}p_{z}\delta_{z}
\end{equation}
where

\[\delta_{z}= \left\{ \begin{array}{ll} +1, & \mbox{  if individual $z$ sleeps in TBN,}\\
-1, & \mbox{ if individual, $z$ does not sleep in TBN .} \end{array} \right.  \]
The Curie-Weiss Hamiltonian is divided into two parts: the interaction component, $K_{z,n}$, which represents the interaction strength between individuals $z$ and $n$, and the external field of influence, $p_z$. If $K_{z,n}$ is positive, it indicates that conformity is rewarded, if $K_{z,n}$ is negative, it indicates that conformity is not rewarded. Spins pointing up are favoured when the external field $p_z$ is directed upwards, while spins pointing down are favoured when the field is directed downwards\cite{27}.
\vskip0.1in
\noindent
As a benchmark model, the Multipopulation Curie-Weiss model for discrete choice with social interaction will be used in this work. 
\vskip0.2in
\subsubsection*{Multipopulation Curie-Weiss Model}
Our main premise is that women with similar characteristics exhibit similar behaviour, whereas women with diverse attributes display diverse behaviours. This premise plays a crucial role in redefining the parameters of the Curie-Weiss Hamiltonian as shown in equation \eqref{jjj}. Consequently, our primary objective is to determine a suitable parameterization for the interaction coefficient $K_{z,n}$ and develop a systematic approach for estimating the model's parameters using data. In line with our discrete choice model, each individual $z$ is assigned a set of $w$ characteristics:
\begin{equation}
\varphi_{i}=\left( \varphi_{z}^{1}, \varphi_{z}^{2}, \cdots,\varphi_{z}^{w} \right) ,\text{with}\;\; \varphi_{z}^{j}\in \left\lbrace 0,1 \right\rbrace. 
\end{equation}
Consider the example where the parameters of interest are Pregnancy status $\varphi_{z}^{1}$ and anaemia status
 $\varphi_{z}^{2}$  with
\begin{equation}
\varphi_{z}^{1}=\left\{
\begin{array}{lr}
1, &\text{if woman $z$ is pregnant}\\
0, &\text{if woman $z$ is non-pregnant}
\end{array}
\right.
\end{equation}
and 
\begin{equation}
\varphi_{z}^{2}=\left\{
\begin{array}{lr}
1, &\text{if woman $z$ is anaemic}\\
0, &\text{if woman $z$ is non anaemic}.
\end{array}
\right.
\end{equation}
As a result, the $D$-dimensional population is segmented into $2^w$ non-overlapping divisions. Let $V_{D_{a}}$ represent the women in the partition $a=1,\cdots,2^{w}$ and $\left|V_{D_{a}} \right|= D_{a}$. Therefore $D=D_{1}+D_{2}+\cdots+D_{2^{w}}$. Let $V_{D}=\left\lbrace1,2,\cdots, D\right\rbrace$ with $V_{D_{a}}\displaystyle \cap V_{D_{b}}=\emptyset  ,$ for $a\ne b$. We also assume that, in each case, $a=1,\cdots,2^{w}:$
\begin{equation}
\gamma^{a}_{D}=\dfrac{D_{a}}{D} \;\;\text{ and }\;\; \gamma^{g}=\lim\limits_{D\rightarrow \infty}\gamma^{a}_{D}.
\end{equation}
Because of our previous assumption, all women in the partition $a$ have the identical private incentive $p_a$, and $K_{z,n} = K_{a,b}$ for every $z\in V_{D_{a}}$ and $n\in V_{D_{b}}$.
 With the preceding assumption and \eqref{jjj},  $H_{D}(\delta)$ is reduced to \ref{p}.
\begin{equation}\label{p}
H_{D}(\delta)=D\sum_{a=1}^{2^{w}}n^{a}_{D}P_{D,a}
\end{equation}

where 
\begin{equation}
n^{a}_{D}=\dfrac{1}{D_{a}}\sum_{s\in V_{D_{a}}}\gamma_{s}\;\; \text{and}\;\;P_{D,a}=\sum_{b=1}^{2^w}\dfrac{\bar{K_{a,b}}}{2}\gamma^{a}_{D}\gamma^{b}_{D}n^{b}_{D}+\bar{p}_{a}\gamma^{a}_{D}
\end{equation}
$n^{a}_{D}$ is the average choice made by the partition $a$ members. In our approach, individual alternatives have been substituted with communal possibilities. $H_{D}(\delta)$ yields the total degree of satisfaction for the entire population. 

In \eqref{jjj}, the equilibrium condition $x_D$ coupled to the Hamiltonian $H_{D}(\delta)$ is defined by
\begin{equation}
x_{D}(\delta)=\dfrac{e^{H_{D}(\delta)}c_{D}}{r_{D}},\;\text{for}\; \delta \in \Omega_{D}
\end{equation}
where $c_{D}$ is the corresponding product measure on $\Omega_{D}=\left\lbrace -1,1\right\rbrace^{D} $ and 

\begin{equation}
r_{D}=\sum_{\hat{\delta}\in\Omega_{D}}e^{H_{D}(\hat{\delta})}c_{D}(\hat{\delta})=\int_{[-1,1]^{d}}e^{DF_{D}(n_D)}dQ_{D}(n)
\end{equation}
is the partition function and $Q_{D}$ is the vector of averages $n_{D}=\left( n_{D}^{1}
,\cdots, n_{D}^{d}\right)\in [-1,1]^{d}$
under $c_{D}$ and let $d=2^w$. Note that 
\begin{equation}
\lim_{D\rightarrow \infty}F_{D}(n)=F(n)
\end{equation}
where 
\begin{equation}
F_{D}(n_{D})=\sum_{a=1}^{d}\sum_{b=1}^{d}\dfrac{\bar{K_{a,b}}}{2}\gamma^{a}_{D}\gamma^{b}_{D}n_{D}^{a}n_{D}^{b}+\sum_{a=1}^{d}\bar{p}_{a}\gamma^{a}_{D}n_{D}^{a}
\end{equation}
and 
\begin{equation}\label{ooo}
F(n)=\sum_{a=1}^{d}\sum_{b=1}^{d}\dfrac{\bar{K_{a,b}}}{2}\gamma^{a}\gamma^{b}n^{a}n^{b}+\sum_{a=1}^{d}\bar{p}_{a}\gamma^{a}n^{a}.
\end{equation}
Next, let 
\begin{equation}
\gamma=\left(\gamma^1,\cdots,\gamma^{d} \right),\;\bar{p}=\left(\bar{p}^1,\cdots,\bar{p}^{d} \right)\in \mathbb{R},\;\text{and}\; \bar{K}=\left( \bar{K}_{a,b}\right)_{1\leq a,b\leq d}.  
\end{equation}
The model's pressure function is given by
\begin{eqnarray}\label{kkk}
\mathbb{P}_{D}=\dfrac{1}{D}\ln( r_{D})
\end{eqnarray}
From \eqref{kkk} the thermodynamic
limit is given by
\begin{equation}\label{u}
\mathbb{P}(\gamma,\bar{p},\bar{K})=\lim_{D\rightarrow \infty}\dfrac{1}{D}\ln (r_{D})
\end{equation}
\begin{theorem}
	The limiting pressure accepts the following variational formulation for any choice of the parameters $\gamma,\bar{p}, \text{and}\; \bar{K}$
\end{theorem}
\begin{equation}\label{eee}
\displaystyle\mathbb{P}(\gamma,\bar{p},\bar{K})=\displaystyle \sup_{n\in[-1,1]^{d}}\left[F(n)-\sum_{a=1}^{d}\gamma^{a}H(n^{a}) \right], 
\end{equation}
where 
\begin{equation}
H(n^{a})=\dfrac{1+n^{a}}{2}\ln(1+n^{a})+ \dfrac{1-n^{a}}{2}\ln(1-n^{a})
\end{equation}
and the function $F(n)$ is defined in \eqref{ooo}. $n^a$'s maximizes \eqref{eee} and fulfils the self-consistency equations.
\begin{equation}\label{ppp}
n^{a}=\tanh(U_{a}),\;g=1,2,3,\cdots,2^w
\end{equation}
where 
\begin{equation}\label{hh}
U_{a}=\sum_{b=1}^{d}\dfrac{\bar{K_{a,b}}}{2}\gamma^{a}\gamma^{b}n^{b}+\bar{p}_{a}\gamma^{a}.
\end{equation}
In this study, we would look at two attributes: pregnancy status (pregnant or non-pregnant) and anaemia (anaemic or non-anaemic), each with two alternative values, for a total of four divisions. Let us parameterize $K_{a,b}=\dfrac{\bar{K_{a,b}}}{2}\gamma^{a}\gamma^{b}$ and $p_{a}=\gamma^{a}\bar{p_{a}}$.
Additionally, we can express the possibility that the $i^{th}$ woman in group $a$ will select $\delta_{i}\in\left\lbrace -1,+1\right\rbrace $  to be given by
\begin{equation}
p(\delta_{i})=\dfrac{e^{\delta_{i}U_{a}}}{e^{U_{a}}+e^{-U_{a}}}.
\end{equation}
As we can see, the expected value of the $i^{th}$ individual's selection is given by
\begin{equation}
\mathbb{E}(\delta_{i})=\dfrac{e^{U_{a}}}{e^{U_{a}}+e^{-U_{a}}}-\dfrac{e^{-U_{a}}}{e^{U_{a}}+e^{-U_{a}}}=\tanh(U_{a}).
\end{equation}
According to the self-consistency equations \eqref{ppp}, for any $a=1,2,\cdots, d,$
\begin{equation}\label{m}
n^{a}=\mathbb{E}(\delta_{i})=\tanh(U_{a}),
\end{equation}
$n^{a}$  is the average decision of group members $a$, as shown by \eqref{m}.
In addition, $U_{a}$'s in \eqref{hh} is a linear regression model with parameters $K_{a,b}$'s and $p_{a}$'s. As shown below, the private incentive component $p_{a}$ is characterized as a linear regression.
\begin{equation}\label{q}
p_{a}=\sum_{j=1}^{w}\tau_{j}\varphi_{a}^{j}+\tau_{0}
\end{equation} 
where $w$ represents the number of attributes, $\tau_{j}$'s represents the relative weights that women give to their attributes, and $\tau_{0}$  represents the base private incentive. In our case, $w=2$. As a result, the parameters that must be estimated are $K_{a,b}, \;\tau_{j}$ and $\tau_{0}\;$ \cite{opoku2019parameter}. We utilized MATLAB software version R2016a for carrying out our analyses and obtaining results.
\vskip0.2in
\subsubsection*{Estimation}
The least squares method is used to calculate the model parameters. As a result, we must identify the parameter settings that minimizes
\begin{equation}\label{n}
\sum_{a}\left[\bar{n}^{a}-\tanh(U_{a}) \right]^{2} 
\end{equation}
where $\bar{n}^{a}$ is the average choice of group $a$. Because $\tanh(U_{a})$ is non-linear, the computations will take an extremely long time, see \cite{opoku2019parameter}. 
In the interaction scenario, the independent variables are correlated. As a result, the least squares method is rendered ineffective. In that case, the partial least squares estimation method will be utilized.
We would then calculate the weighted averages for the different groups using Tables 2 and 3 (see main manuscript). The weighted average is $ \displaystyle n^a = \frac{D_a}{D}\bar{n}^a $ and if $\displaystyle \bar{n}^a = \frac{1}{D_a}\sum_{i\in V_{Da}} \varphi_{i} $ is substituted into it we get that

\begin{equation}
n^a = \frac{1}{D} \sum_{i\in V_{Da}} \varphi_{i} = \frac{1}{D}\bigg( D^a_{S} - D^a_{SA} \bigg) ,
\end{equation}
where $D^a_{S}$ is the number of women that choose to sleep in a treated bed net in group $a$  and  $D^a_{SA}$ is the number of women in group $a$ that do not choose to sleep in a treated bed net, for $a=1,2,3, 4$ and $D$ the total population size. 
In particular,  $a = 1 $ represents pregnant women that are anaemic
\begin{equation*}
n^1 = \frac{1}{2434}(116-21) 
\end{equation*} 

\begin{equation*}
= \frac{95}{2434}
\end{equation*}

$a = 2$ represents pregnant women that are non anaemic
\begin{equation*}
n^2 = \frac{1}{2434}(71-7) 
\end{equation*} 

\begin{equation*}
= \frac{32}{1217}
\end{equation*}

$a = 3$ represents non-pregnant women that are anaemic
\begin{equation*}
n^3 = \frac{1}{2434}(1117-147) 
\end{equation*} 

\begin{equation*}
= \frac{951}{2434}
\end{equation*}

$a = 4$ represents non-pregnant women that are non anaemic
\begin{equation*}
n^4 = \frac{1}{2434}(789-147) 
\end{equation*} 

\begin{equation*}
= \frac{321}{1217}.
\end{equation*}
\vskip0.3in
\begin{thebibliography}{10}
	\bibitem{27} Selinger JV. Introduction to the theory of soft matter: from ideal gases to liquid crystals. Berlin, Germany: Springer International Publishing; 2016.
	
	\bibitem{opoku2019parameter}Opoku AA, Osabutey G, Kwofie C. Parameter evaluation for a statistical mechanical model for binary choice with social interaction. Journal of Probability and Statistics. 2019 Mar 4;2019.
	
	
\end{thebibliography}


\end{document}
